# Supplementary material for: GATA6 identifies an immune-enriched phenotype linked to favorable outcomes in patients with pancreatic cancer undergoing upfront surgery
Source: Cell Rep Med. 2024 May 10;5(5):101557. doi: 10.1016/j.xcrm.2024.101557 (PMC11148804; doi:10.1016/j.xcrm.2024.101557)
Supplement: Table S1. Surgery type and clinicopathological outcomes of the 88 included patients with resected PDAC, related to Table 1 [file mmc2.xlsx]

## Sheet: ST1
	Table S1 Surgery type and clinicopathological outcomes of the 88 included resected PDAC patients
	Treatment group	Treatment-naive (n = 43)	Gemcitabine-based nCRT (n = 45)	P value
	GATA6 histogroups, n (%)
	High	17 (39.5)	12 (27)	0.4
	Moderate	11 (26)	17 (38)
	Low	15 (34.5)	16 (36)
	Type of resection, n (%)
	Pancreas body and tail resection	2 (5)	6 (13)	0.4
	Pancreatoduodenectomy	39 (91)	38 (84)
	Total pancreatectomy	2 (5)	1 (2)
	Stage, n (%)
	T1/T2	0 (0)	11 (24)	< 0.001
	T3/T4	43 (100)	34 (76)
	Nodal status, n (%)
	N0	10 (23)	31 (69)	< 0.001
	N1	33 (77)	14 (31)
	Resection classification, n (%)
	R0	21 (49)	33 (73)	0.03
	R1	22 (51)	12 (27)
	Tumor grade, n (%)
	Moderately differentiated	25 (58)	20 (44)	0.5
	Poorly differentiated	9 (21)	14 (31)
	Well differentiated	2 (5)	3 (7)
	Missing	7 (16)	8 (18)
	Perineural invasion, n (%)
	Absent	9 (21)	22 (49)	0.006
	Present	31 (72)	19 (42)
	Missing	3 (7)	4 (9)
	Vascular invasion, n (%)
	Absent	18 (42)	25 (56)	0.4
	Present	23 (53)	20 (44)
	Missing	2 (5)	0 (0)
	Adjuvant gemcitabine completed, n (%)
	No	26 (60)	31 (69)	0.5
	Yes	17 (40)	14 (31)
	Adjuvant gemcitabine cycles
	Median [Min, Max]	5 [0, 6]	3 [0, 4]	< 0.001
	OS since diagnosis, months
	Median [Min, Max]	20 [3, 70]	40 [1, 100]	0.002
	Survival status, n (%)
	Alive	1 (2)	11 (24)	0.003
	Alive with disease	2 (5)	4 (9)
	Diseased	40 (93)	30 (67)
	PFS since diagnosis, months
	Median [Min, Max]	10 [3, 70]	20 [1, 100]	0.005
	Disease status, n (%)
	No progression	1 (2)	9 (20)	0.02
	Progression	42 (98)	36 (80)
	Bolded P values indicate statistical significance (P < 0.05) Abbreviations: nCRT, neoadjuvant Chemoradiotherapy; OS, Overall Survival; PFS, Progression-Free Survival.
