# Supplementary material for: GATA6 identifies an immune-enriched phenotype linked to favorable outcomes in patients with pancreatic cancer undergoing upfront surgery
Source: Cell Rep Med. 2024 May 10;5(5):101557. doi: 10.1016/j.xcrm.2024.101557 (PMC11148804; doi:10.1016/j.xcrm.2024.101557)
Supplement: Table S2. The clinical characteristics of the 88 patients with resected PDAC stratified by GATA6, related to Table 1 [file mmc3.xlsx]

## Sheet: Table S2
	Table S2 Clinical characteristics of the 88 patients with resected PDAC stratified by GATA6
	Preoperative clinicopathological characteristics
	Treatment group	Treatment-naive tumors					Neoadjuvant Chemoradiotherapy treated tumors
	GATA6 histoscore tertile groups	GATA6 High (n = 17)	GATA6 Moderate (n = 11)	GATA6 Low (n = 15)	P value*		GATA6 High (n = 12)	GATA6 Moderate (n = 17)	GATA6 Low (n = 16)	P value*
	Sex
	Female	6 (35)	4 (36)	5 (33)	1.0		6 (50)	8 (47)	5 (31)	0.6
	Male	11 (65)	7 (64)	10 (67)			6 (50)	9 (53)	11 (69)
	Age at diagnosis, years
	Median [Min, Max]	70 [40, 80]	70 [50, 80]	70 [50, 80]	0.5		60 [40, 70]	70 [50, 80]	70 [60, 80]	0.1
	BMI, kg/m2
	Median [Min, Max]	30 [20, 30]	20 [20, 30]	20 [20, 30]	0.7		30 [20, 30]	20 [20, 40]	20 [20, 30]	0.5
	Diabetes mellitus, n (%)
	No	11 (65)	7 (64)	10 (67)	1.0		12 (100)	15 (88)	12 (75)	0.1
	Yes	6 (35)	4 (36)	5 (33)			0 (0)	2 (12)	4 (25)
	Hypertension, n (%)
	No	14 (82)	10 (91)	11 (73)	0.7		10 (83)	13 (76)	9 (56)	0.2
	Yes	3 (18)	1 (9)	4 (27)			2 (17)	4 (24)	7 (44)
	History of cardiovascular disease, n (%)
	No	14 (82)	10 (91)	12 (80)	1.0		10 (83)	13 (76)	10 (62)	0.4
	Yes	3 (18)	1 (9)	3 (20)			2 (17)	4 (24)	6 (38)
	History of cancer, n (%)
	No	17 (100)	9 (82)	14 (93)	0.4		10 (83)	16 (94)	14 (88)	1.0
	Yes	0 (0)	2 (18)	1 (7)			2 (17)	1 (6)	2 (12)
	History of pancreatitis, n (%)
	No	17 (100)	11 (100)	15 (100)	0.5		11 (92)	16 (94)	15 (94)	1.0
	Yes	0 (0)	0 (0)	0 (0)			1 (8)	1 (6)	1 (6)
	Resectability, n (%)
	Borderline resectable	3 (18)	6 (55)	5 (33)	0.5		4 (33)	8 (47)	5 (31)	0.9
	Resectable	14 (82)	5 (45)	10 (67)			8 (67)	9 (53)	11 (69)
	CA19-9, U/mL
	Median [Min, Max]	300 [3, 3000]	50 [4, 6000]	500 [1, 5000]	0.3		100 [9, 4000]	100 [7, 2000]	200 [2, 4000]	1.0
	Missing, n (%)	2 (12)	3 (27)	2 (13)			0 (0)	2 (12)	4 (25)
	Involvement of the SMA, n (%)
	Absent	17 (100)	10 (91)	15 (100)	0.2		12 (100)	16 (94)	13 (81)	1.0
	Present	0 (0)	1 (9)	0 (0)			0 (0)	1 (6)	3 (19)
	Tumor diameter before nCRT, mm
	Median [Min, Max]	30 [20, 50]	30 [20, 40]	30 [20, 50]	0.9		30 [20, 40]	30 [20, 60]	40 [20, 50]	0.08
	Missing, n (%)	1 (6)	0 (0)	0 (0)			0 (0)	0 (0)	1 (6)
	Tumor diameter after nCRT, mm
	Median [Min, Max]	30 [20, 50]	30 [20, 40]	30 [20, 50]	0.3		30 [20, 30]	30 [20, 60]	30 [20, 50]	0.4
	Missing, n (%)	1 (6)	0 (0)	0 (0)			0 (0)	0 (0)	1 (6)
	Suspicious lymph nodes, n (%)
	Absent	9 (53)	11 (100)	11 (73)	0.3		7 (58)	14 (82)	12 (75)	0.4
	Present	8 (47)	0 (0)	4 (27)			5 (42)	3 (18)	4 (25)
	Tumor location, n (%)
	Body/tail	0 (0)	0 (0)	2 (13)	0.2		2 (17)	3 (18)	2 (12)	1.0
	Head	17 (100)	11 (100)	13 (87)			10 (83)	14 (82)	14 (88)
	WHO performance status, n (%)
	WHO 0	5 (29)	2 (18)	4 (27)	1.0		7 (58)	9 (53)	11 (69)	0.7
	WHO 1	12 (71)	9 (82)	11 (73)			5 (42)	8 (47)	5 (31)
	Response to nCRT (RECIST 1.1), n (%)
	Partial response	0 (0)	0 (0)	0 (0)	–		1 (8)	1 (6)	3 (19)	0.8
	Stable disease	0 (0)	0 (0)	0 (0)			8 (67)	13 (76)	11 (69)
	Progressive disease	0 (0)	0 (0)	0 (0)			1 (8)	2 (12)	1 (6)
	Missing	17 (100)	11 (100)	15 (100)			2 (17)	1 (6)	1 (6)
	Hospital, n (%)
	Academical Hospital	12 (71)	7 (64)	7 (47)	0.3		9 (75)	14 (82)	8 (50)	0.3
	General Hospital	5 (29)	4 (36)	8 (5)			3 (25)	3 (18)	8 (50)
	*P values of the statistical tests comparing GATA6High and GATA6Low histogroups for each treatment group
	Postoperative clinical, surgical, and pathological outcomes
	Treatment group	Treatment-naive tumors					Neoadjuvant Chemoradiotherapy treated tumors
	GATA6 histoscore tertile groups	GATA6 High (n = 17)	GATA6 Moderate (n = 11)	GATA6 Low (n = 15)	P value*		GATA6 High (n = 12)	GATA6 Moderate (n = 17)	GATA6 Low (n = 16)	P value*
	Type of resection, n (%)
	Pancreas body and tail resection	1 (7)	0 (0)	1 (6)	1.0		1 (6)	2 (12)	3 (25)	0.3
	Pancreatoduodenectomy	14 (93)	10 (91)	15 (88)			15 (94)	14 (82)	9 (75)
	Total pancreatectomy	0 (0)	1 (9)	1 (6)			0 (0)	1 (6)	0 (0)
	Stage, n (%)
	T1/T2	0 (0)	0 (0)	0 (0)	1.0		4 (25)	4 (24)	3 (25)	1.0
	T3/T4	15 (100)	11 (100)	17 (100)			12 (75)	13 (76)	9 (75)
	Nodal status, n (%)
	N0	1 (7)	5 (45)	4 (24)	0.3		11 (69)	12 (71)	8 (67)	1.0
	N1	14 (93)	6 (55)	13 (76)			5 (31)	5 (29)	4 (33)
	Resection classification, n (%)
	R0	6 (40)	5 (45)	10 (59)	0.5		12 (75)	10 (59)	11 (92)	0.4
	R1	9 (60)	6 (55)	7 (41)			4 (25)	7 (41)	1 (8)
	Tumor grade, n (%)
	Moderately differentiated	8 (53)	6 (55)	11 (65)	0.8		7 (44)	9 (53)	4 (33)	0.5
	Poorly differentiated	2 (13)	2 (18)	5 (29)			3 (19)	5 (29)	6 (50)
	Well differentiated	0 (0)	1 (9)	1 (6)			1 (6)	1 (6)	1 (8)
	Missing	5 (33)	2 (18)	0 (0)			5 (31)	2 (12)	1 (8)
	Perineural invasion, n (%)
	Absent	4 (27)	2 (18)	3 (18)	1.0		7 (44)	9 (53)	6 (50)	1.0
	Present	11 (73)	8 (73)	12 (71)			7 (44)	6 (35)	6 (50)
	Missing	0 (0)	1 (9)	2 (12)			2 (12)	2 (12)	0 (0)
	Vascular invasion, n (%)
	Absent	7 (47)	4 (36)	7 (41)	1.0		9 (56)	9 (53)	7 (58)	1.0
	Present	8 (53)	6 (55)	9 (53)			7 (44)	8 (47)	5 (42)
	Missing	0 (0)	1 (9)	1 (6)			0 (0)	0 (0)	0 (0)
	Adjuvant gemcitabine completed, n (%)
	No	13 (87)	5 (45)	8 (47)	0.03		13 (81)	9 (53)	9 (75)	1.0
	Yes	2 (13)	6 (55)	9 (53)			3 (19)	8 (47)	3 (25)
	Adjuvant gemcitabine cycles
	Median [Min, Max]	1 [0, 6]	6 [0, 6]	6 [0, 6]	0.008		1 [0, 4]	3 [0, 4]	3 [0, 4]	0.2
	OS since diagnosis, months
	Median [Min, Max]	10 [3, 40]	20 [7, 60]	30 [10, 70]	< 0.001		20 [1, 100]	40 [7, 100]	30 [10, 100]	0.3
	Survival status, n (%)
	Alive	0 (0)	0 (0)	1 (6)	1.0		3 (19)	5 (29)	3 (25)	1.0
	Alive with disease	0 (0)	0 (0)	2 (12)			1 (6)	2 (12)	1 (8)
	Diseased	15 (100)	11 (100)	14 (82)			12 (75)	10 (59)	8 (67)
	PFS since diagnosis, months
	Median [Min, Max]	6 [3, 20]	20 [7, 40]	20 [7, 70]	< 0.001		20 [1, 100]	20 [7, 100]	20 [7, 100]	0.5
	Disease status, n (%)
	No progression	0 (0)	0 (0)	1 (6)	1.0		2 (12)	5 (29)	2 (17)	1.0
	Progression	15 (100)	11 (100)	16 (94)			14 (88)	12 (71)	10 (83)
	*P values of the statistical tests comparing GATA6High and GATA6Low histogroups for each treatment group
