# Supplementary material for: GATA6 identifies an immune-enriched phenotype linked to favorable outcomes in patients with pancreatic cancer undergoing upfront surgery
Source: Cell Rep Med. 2024 May 10;5(5):101557. doi: 10.1016/j.xcrm.2024.101557 (PMC11148804; doi:10.1016/j.xcrm.2024.101557)
Supplement: Table S3. The clinical characteristics of the 75 patients with resected PDAC are included in the IHC analysis, related to Figure 2 [file mmc4.xlsx]

## Sheet: ST3
	Table S3 Clinical characteristics of the 75 patients with resected PDAC included in the IHC analysis
	Preoperative clinicopathological characteristics
	Treatment group	Treatment-naive tumors					Gemcitabine-based nCRT tumors					Total
	GATA6 histoscore tertile groups	GATA6 High (n = 17)	GATA6 Moderate (n = 9)	GATA6 Low (n = 13)	P value*		GATA6 High (n = 10)	GATA6 Moderate (n = 14)	GATA6 Low (n = 12)	P value*		Treatment-naive (n = 39)	Gemcitabine-based nCRT (n = 36)	P value*
	Sex
	Female	6 (35)	3 (33)	4 (31)	1.0		5 (50)	6 (43)	5 (42)	1.0		13 (33)	16 (44)	0.4
	Male	11 (65)	6 (67)	9 (69)			5 (50)	8 (57)	7 (58)			26 (67)	20 (56)
	Age at diagnosis, years
	Median [Min, Max]	70 [40, 80]	70 [50, 80]	70 [50, 80]	0.3		60 [40, 70]	70 [50, 80]	70 [60, 80]	0.2		70 [40, 80]	70 [40, 80]	0.4
	BMI, kg/m2
	Median [Min, Max]	30 [20, 30]	20 [20, 30]	20 [20, 30]	0.9		30 [20, 30]	30 [20, 40]	30 [20, 30]	0.6		20 [20, 30]	30 [20, 40]	0.8
	Diabetes mellitus, n (%)
	No	11 (65)	7 (78)	9 (69)	1.0		10 (100)	12 (86)	10 (83)	0.5		27 (69)	32 (89)	0.05
	Yes	6 (35)	2 (22)	4 (31)			0 (0)	2 (14)	2 (17)			12 (31)	4 (11)
	Hypertension, n (%)
	No	14 (82)	8 (89)	10 (77)	1.0		8 (80)	10 (71)	8 (67)	0.7		32 (82)	26 (72)	0.4
	Yes	3 (18)	1 (11)	3 (23)			2 (20)	4 (29)	4 (33)			7 (18)	10 (28)
	History of cardiovascular disease, n (%)
	No	14 (82)	8 (89)	10 (77)	1.0		9 (90)	11 (79)	10 (83)	1.0		32 (82)	30 (83)	1.0
	Yes	3 (18)	1 (11)	3 (23)			1 (10)	3 (21)	2 (17)			7 (18)	6 (17)
	History of cancer, n (%)
	No	17 (100)	7 (78)	13 (100)	1.0		9 (90)	13 (93)	10 (83)	1.0		37 (95)	32 (89)	0.4
	Yes	0 (0)	2 (22)	0 (0)			1 (10)	1 (7)	2 (17)			2 (5)	4 (11)
	History of pancreatitis, n (%)
	No	17 (100)	9 (100)	13 (100)	–		9 (90)	14 (100)	12 (100)	0.5		39 (100)	35 (97)	0.5
	Yes	0 (0)	0 (0)	0 (0)			1 (10)	0 (0)	0 (0)			0 (0)	1 (3)
	Resectability, n (%)
	Borderline resectable	3 (18)	5 (56)	5 (38)	0.3		3 (30)	6 (43)	4 (33)	1.0		13 (33)	13 (36)	0.8
	Resectable	14 (82)	4 (44)	8 (62)			7 (70)	8 (57)	8 (67)			26 (67)	23 (64)
	CA19-9, U/mL
	Median [Min, Max]	300 [3, 3000]	50 [4, 6000]	500 [1, 5000]	0.3		100 [9, 4000]	100 [10, 2000]	200 [2, 4000]	0.9		300 [1, 6000]	100 [2, 4000]	0.5
	Missing, n (%)	2 (12)	1 (11)	1 (8)			0 (0)	2 (14)	3 (25)			4 (10.3%)	5 (13.9%)
	Involvement of the SMA, n (%)
	Absent	17 (100)	8 (89)	13 (100)	1.0		10 (100)	13 (93)	9 (75)	0.2		38 (97)	32 (89)	0.2
	Present	0 (0)	1 (11)	0 (0)			0 (0)	1 (7)	3 (25)			1 (3)	4 (11)
	tumor diameter before nCRT, mm
	Median [Min, Max]	30 [20, 50]	30 [20, 40]	30 [20, 50]	0.5		30 [20, 30]	30 [20, 60]	40 [20, 50]	0.03		30 [20, 50]	30 [20, 60]	0.4
	Missing, n (%)	1 (6)	0 (0)	0 (0)			0 (0)	0 (0)	1 (8)			1 (2.6%)	1 (2.8%)
	tumor diameter after nCRT, mm
	Median [Min, Max]	30 [20, 50]	30 [20, 40]	30 [20, 50]	0.5		30 [20, 30]	30 [20, 60]	30 [20, 50]	0.4		30 [20, 50]	30 [20, 60]	1.0
	Missing, n (%)	1 (6)	0 (0)	0 (0)			0 (0)	0 (0)	1 (8)			1 (2.6%)	1 (2.8%)
	Suspicious lymph nodes, n (%)
	Absent	9 (53)	9 (100)	9 (69)	0.5		5 (50)	12 (86)	8 (67)	0.7		27 (69)	25 (69)	1.0
	Present	8 (47)	0 (0)	4 (31)			5 (50)	2 (14)	4 (33)			12 (31)	11 (31)
	tumor location, n (%)
	Body/tail	0 (0)	0 (0)	2 (15)	0.17		2 (20)	2 (14)	2 (17)	1.0		2 (5)	6 (17)	0.1
	Head	17 (100)	9 (100)	11 (85)			8 (80)	12 (86)	10 (83)			37 (95)	30 (83)
	WHO performance status, n (%)
	WHO 0	5 (29)	1 (11)	4 (31)	1.0		5 (50)	6 (43)	8 (67)	0.7		10 (26)	19 (53)	0.02
	WHO 1	12 (71)	8 (89)	9 (69)			5 (50)	8 (57)	4 (33)			29 (74)	17 (47)
	Response to nCRT (RECIST 1.1), n (%)
	Progressive disease	0 (0)	0 (0)	0 (0)	–		1 (10)	2 (14)	1 (8)	0.2		0 (0)	4 (11)	1.0
	Partial response	0 (0)	0 (0)	0 (0)			0 (0)	1 (7)	3 (25)			0 (0)	4 (11)
	Stable disease	0 (0)	0 (0)	0 (0)			9 (90)	10 (71)	6 (50)			0 (0)	25 (69)
	Missing	17 (100)	9 (100)	13 (100)			0 (0)	1 (7)	2 (17)			39 (100%)	3 (8.3%)
	Hospital, n (%)
	Academical Hospital	12 (71)	5 (56)	5 (38)	0.2		7 (70)	11 (79)	4 (33)	0.2		22 (56)	22 (61)	0.8
	General Hospital	5 (29)	4 (44)	8 (62)			3 (30)	3 (21)	8 (67)			17 (44)	14 (39)
	*P values of the statistical tests comparing GATA6High and GATA6Low histogroups for each treatment group
	Postoperative clinical, surgical and pathological outcomes
	Treatment group	Treatment-naive tumors					Gemcitabine-based nCRT tumors					Total
	GATA6 histoscore tertile groups	GATA6 High (n = 17)	GATA6 Moderate (n = 9)	GATA6 Low (n = 13)	P value*		GATA6 High (n = 10)	GATA6 Moderate (n = 14)	GATA6 Low (n = 12)	P value*		Treatment-naive (n = 39)	Gemcitabine-based nCRT (n = 36)	P value*
	Nodal status (N), n (%)
	N0	4 (24)	5 (56)	1 (8)	0.3		7 (70)	9 (64)	9 (75)	1.0		10 (26)	25 (69)	< 0.001
	N1	13 (76)	4 (44)	12 (92)			3 (30)	5 (36)	3 (25)			29 (74)	11 (31)
	Perineural invasion, n (%)
	Absent	3 (18)	1 (11)	4 (31)	0.7		6 (60)	7 (50)	5 (42)	1.0		8 (21)	18 (50)	0.006
	Present	12 (71)	7 (78)	9 (69)			4 (40)	5 (36)	5 (42)			28 (72)	14 (39)
	Missing	2 (12)	1 (11)	0 (0)			0 (0)	2 (14)	2 (17)			3 (7.7%)	4 (11.1%)
	Resection classification (R), n (%)
	R0	10 (59)	3 (33)	6 (46)	0.7		9 (90)	7 (50)	9 (75)	0.6		19 (49)	25 (69)	0.1
	R1	7 (41)	6 (67)	7 (54)			1 (10)	7 (50)	3 (25)			20 (51)	11 (31)
	SAE reported (any grade), n (%)
	No	8 (47)	7 (78)	5 (38)	0.7		3 (30)	5 (36)	5 (42)	0.7		20 (51)	13 (36)	0.2
	Yes	9 (53)	2 (22)	8 (62)			7 (70)	9 (64)	7 (58)			19 (49)	23 (64)
	tumor grade, n (%)
	Moderately differentiated	11 (65)	6 (67)	6 (46)	1.0		3 (30)	7 (50)	5 (42)	0.5		23 (59)	15 (42)	0.3
	Poorly differentiated	5 (29)	1 (11)	2 (15)			5 (50)	5 (36)	2 (17)			8 (21)	12 (33)
	Well differentiated	1 (6)	1 (11)	0 (0)			1 (10)	0 (0)	1 (8)			2 (5)	2 (6)
	Missing	0 (0)	1 (11)	5 (39)			1 (10)	2 (14)	4 (33)			6 (15.4%)	7 (19.4%)
	Stage (T), n (%)
	T1/T2	17 (100)	9 (100)	13 (100)	1.0		7 (70)	11 (79)	8 (67)	1.0		0 (0)	10 (28)	< 0.001
	T3/T4	0 (0)	0 (0)	0 (0)			3 (30)	3 (21)	4 (33)			39 (100)	26 (72)
	Type of resection, n (%)
	Pancreas body and tail resection	1 (6)	0 (0)	1 (8)	1.0		3 (30)	2 (14)	1 (8)	0.3		2 (5)	6 (17)	0.3
	Pancreatoduodenectomy	15 (88)	8 (89)	12 (92)			7 (70)	11 (79)	11 (92)			35 (90)	29 (81)
	Total pancreatectomy	1 (6)	1 (11)	0 (0)			0 (0)	1 (7)	0 (0)			2 (5)	1 (3)
	Vascular invasion, n (%)
	Absent	7 (41)	3 (33)	6 (46)	1.0		6 (60)	7 (50)	8 (67)	1.0		16 (41)	21 (58)	0.2
	Present	9 (53)	5 (56)	7 (54)			4 (40)	7 (50)	4 (33)			21 (54)	15 (42)
	Missing	1 (6)	1 (11)	0 (0)			0 (0)	0 (0)	0 (0)			2 (5.1%)	0 (0%)
	Adjuvant gemcitabine full course completed, n (%)
	No	8 (47)	4 (44)	11 (85)	0.06		8 (80)	7 (50)	9 (75)	1.0		23 (59)	24 (67)	0.6
	Yes	9 (53)	5 (56)	2 (15)			2 (20)	7 (50)	3 (25)			16 (41)	12 (33)
	Adjuvant gemcitabine cycles
	Median [Min, Max]	6 [0, 6]	6 [0, 6]	1 [0, 6]	0.02		3 [0, 4]	4 [0, 4]	3 [0, 4]	0.8		5 [0, 6]	3 [0, 4]	< 0.001
	OS since diagnosis, months
	Median [Min, Max]	30 [10, 70]	20 [7, 60]	10 [4, 40]	< 0.001		30 [10, 100]	40 [7, 90]	30 [8, 90]	0.5		20 [4, 70]	40 [7, 100]	0.004
	Survival status, n (%)
	Diseased	14 (82)	9 (100)	13 (100)	0.5		6 (60)	9 (64)	9 (75)	0.8		1 (3)	8 (22)	0.01
	Alive	1 (6)	0 (0)	0 (0)			3 (30)	3 (21)	2 (17)			2 (5)	4 (11)
	Alive with disease	2 (12)	0 (0)	0 (0)			1 (10)	2 (14)	1 (8)			36 (92)	24 (67)
	PFS since diagnosis, months
	Median [Min, Max]	20 [7, 70]	20 [7, 40]	6 [3, 20]	< 0.001		20 [7, 100]	20 [7, 90]	20 [6, 90]	0.8		10 [3, 70]	20 [6, 100]	0.02
	Disease status, n (%)
	Progression	16 (94)	9 (100)	13 (100)	1.0		8 (80)	11 (79)	10 (83)	1.0		1 (3)	7 (19)	0.02
	No progression	1 (6)	0 (0)	0 (0)			2 (20)	3 (21)	2 (17)			38 (97)	29 (81)
	*P values of the statistical tests comparing GATA6High and GATA6Low histogroups for each treatment group
