# Supplementary material for: GATA6 identifies an immune-enriched phenotype linked to favorable outcomes in patients with pancreatic cancer undergoing upfront surgery
Source: Cell Rep Med. 2024 May 10;5(5):101557. doi: 10.1016/j.xcrm.2024.101557 (PMC11148804; doi:10.1016/j.xcrm.2024.101557)
Supplement: Table S4. Results of immunohistochemistry analysis in the surgical specimens of 75 included patients with PDAC, related to Figure 2 [file mmc5.xlsx]

## Sheet: ST4
	Table S4 Results of immunohistochemistry analysis in the surgical specimens of 75 included PDAC patients
	IHC marker(s)	Treatment group	Treatment-naive tumors					Gemcitabine-based nCRT tumors
		GATA6 histoscore tertile groups	GATA6 High (n = 17)	GATA6 Moderate (n = 9)	GATA6 Low (n = 13)	P value*		GATA6 High (n = 10)	GATA6 Moderate (n = 14)	GATA6 Low (n = 12)	P value*
	GATA6	Histoscore, median [Min, Max]	300 [200, 300]	200 [100, 200]	50 [10, 80]	< 0.001		200 [200, 300]	200 [90, 200]	40 [0, 70]	< 0.001
	E-cadherin	Histoscore, median [Min, Max]	300 [200, 300]	200 [200, 300]	200 [100, 300]	0.001		300 [80, 300]	200 [100, 200]	200 [80, 200]	0.01
		Tertile groups
		Low	2 (12)	2 (22)	6 (46)	0.01		2 (20)	10 (71)	9 (75)	0.007
		Moderate	3 (18)	4 (44)	5 (38)			3 (30)	4 (29)	3 (25)
		High	12 (71)	3 (33)	2 (15)			5 (50)	0 (0)	0 (0)
	FOXA2	Histoscore, median [Min, Max]	300 [0, 300]	200 [60, 300]	100 [50, 300]	0.007		200 [200, 300]	200 [50, 200]	80 [20, 300]	0.002
		Tertile groups
		Low	2 (12)	3 (33)	7 (54)	0.01		0 (0)	4 (29)	9 (75)	< 0.001
		Moderate	6 (35)	5 (56)	5 (38)			7 (70)	10 (71)	2 (17)
		High	9 (53)	1 (11)	1 (8)			3 (30)	0 (0)	1 (8)
	E-cadherin & FOXA2	Tertile groups
		E-cadherinHigh & FOXA2High	8 (47)	1 (11)	0 (0)	–		2 (20)	0 (0)	0 (0)	–
		E-cadherinModerate & FOXA2Moderate	2 (12)	2 (22)	2 (15)			2 (20)	2 (14)	1 (8)
		E-cadherinLow & FOXA2Low	1 (6)	1 (11)	3 (23)			0 (0)	2 (14)	7 (58)
		E-cadherinLow & FOXA2Moderate	1 (6)	1 (11)	3 (23)			2 (20)	8 (57)	1 (8)
		E-cadherinLow & FOXA2High	0 (0)	0 (0)	0 (0)			0 (0)	0 (0)	1 (8)
		E-cadherinHigh & FOXA2Low	1 (6)	0 (0)	2 (15)			0 (0)	0 (0)	0 (0)
		E-cadherinHigh & FOXA2Moderate	3 (18)	2 (22)	0 (0)			3 (30)	0 (0)	0 (0)
		E-cadherinModerate & FOXA2Low	0 (0)	2 (22)	2 (15)			0 (0)	2 (14)	2 (17)
		E-cadherinModerate & FOXA2High	1 (6)	0 (0)	1 (8)			1 (10)	0 (0)	0 (0)
	KRT5	Histoscore, median [Min, Max]	30 [10, 200]	60 [20, 200]	100 [0, 300]	0.02		50 [0, 200]	30 [0, 200]	90 [0, 300]	0.7
		Tertile groups
		Low	10 (59)	2 (22)	2 (15)	0.01		3 (30)	8 (57)	5 (42)	0.1
		Moderate	5 (29)	4 (44)	3 (23)			2 (20)	5 (36)	3 (25)
		High	2 (12)	3 (33)	8 (62)			5 (50)	1 (7)	4 (33)
	KRT17	Histoscore, median [Min, Max]	60 [10, 300]	100 [50, 300]	200 [0, 300]	0.02		100 [0, 200]	80 [0, 200]	80 [0, 300]	0.4
		Tertile groups
		Low	10 (59)	3 (33)	2 (15)	0.03		3 (30)	6 (43)	5 (42)	1.0
		Moderate	5 (29)	2 (22)	3 (23)			2 (20)	5 (36)	4 (33)
		High	2 (12)	4 (44)	8 (62)			5 (50)	3 (21)	3 (25)
	KRT5 & KRT17	Tertile groups
		KRT5High & KRT17High	0 (0)	2 (22)	8 (62)	–		5 (50)	1 (7)	1 (8)	–
		KRT5Moderate & KRT17Moderate	0 (0)	1 (11)	2 (15)			1 (10)	2 (14)	1 (8)
		KRT5Low & KRT17Low	5 (29)	1 (11)	1 (8)			2 (20)	4 (29)	4 (33)
		KRT5Low & KRT17Moderate	3 (18)	0 (0)	1 (8)			1 (10)	3 (21)	1 (8)
		KRT5Low & KRT17High	2 (12)	1 (11)	0 (0)			0 (0)	1 (7)	0 (0)
		KRT5High & KRT17Low	0 (0)	0 (0)	1 (8)			0 (0)	0 (0)	1 (8)
		KRT5High & KRT17Moderate	2 (12)	1 (11)	0 (0)			0 (0)	0 (0)	2 (17)
		KRT5Moderate & KRT17Low	5 (29)	2 (22)	0 (0)			1 (10)	2 (14)	0 (0)
		KRT5Moderate & KRT17High	0 (0)	1 (11)	0 (0)			0 (0)	1 (7)	2 (17)
	* P values of the statistical tests comparing GATA6Low and GATA6High histogroups for each treatment group
