# Supplementary material for: GATA6 identifies an immune-enriched phenotype linked to favorable outcomes in patients with pancreatic cancer undergoing upfront surgery
Source: Cell Rep Med. 2024 May 10;5(5):101557. doi: 10.1016/j.xcrm.2024.101557 (PMC11148804; doi:10.1016/j.xcrm.2024.101557)
Supplement: Table S5. Results of the GATA6 and classical and basal-like phenotype IHC analysis, related to Figure 2 [file mmc6.xlsx]

## Sheet: ST5
	Table S5 Results of the GATA6 and classical and basal-like phenotype IHC analysis
		Treatment-naive tumors		Gemcitabine based nCRT-tumors
		GATA6High	GATA6Low	GATA6High	GATA6Low
	E-cadherinHigh FOXA2High	8	0	2	0
	E-cadherinLow FOXA2Low	1	3	0	7
	KRT5High KRT17High	0	8	5	1
	KRT5Low KRT17Low	5	1	2	4
	Abbreviations: FOXA2, Forkhead box protein A2; KRT, keratin; nCRT, neoadjuvant Chemoradiotherapy.
