# Supplementary material for: GATA6 identifies an immune-enriched phenotype linked to favorable outcomes in patients with pancreatic cancer undergoing upfront surgery
Source: Cell Rep Med. 2024 May 10;5(5):101557. doi: 10.1016/j.xcrm.2024.101557 (PMC11148804; doi:10.1016/j.xcrm.2024.101557)
Supplement: Table S6. Unstratified and stratified Cox regression models of the 88 patients with resected PDAC, related to Figure 3 — A) Stratified univariable Cox proportional hazards regression models, OS since diagnosis. B) Unstratified Cox proportional hazards regression model, OS since diagnosis. C) Stratified univariable Cox proportional hazards regression models, PFS since diagnosis. D) Unstratified Cox proportional hazards regression models, PFS since diagnosis [file mmc7.xlsx]

## Sheet: ST6A
	Table S6 (A) Stratified univariable Cox proportional hazards regression models, OS since diagnosis
	Univariable analyses stratified by treatment
		Treatment-naive (n = 43)							Gemcitabine-based nCRT (n = 45)
	Covariable	No. patients US	Stratified1 univariate HR	95% CI	P value	P.adj2		Covariable	No. patients US	Stratified1 univariate HR	95% CI	P value	P.adj2
	GATA6 tertile groups							GATA6 tertile groups
	High	17	—	—				High	12	—	—
	Low	15	7.00	3.05, 16.1	< 0.001	< 0.001		Moderate	17	0.92	0.36, 2.33	0.64	0.93
	Moderate	11	2.43	1.06, 5.59	0.037	0.20		Low	16	1.49	0.61, 3.65	0.25	0.42
	Age at diagnosis (years)	43	1.04	1.00, 1.08	0.058	0.26		Age at diagnosis (years)	45	1.01	0.97, 1.06	0.57	0.93
	BMI (kg/m2)	43	0.95	0.87, 1.04	0.30	0.61		BMI (kg/m2)	45	0.99	0.91, 1.07	0.78	0.93
	Diabetes mellitus							Diabetes mellitus
	No	28	—	—				No	39	—	—
	Yes	15	1.15	0.58, 2.26	0.69	0.77		Yes	6	0.79	0.28, 2.27	0.66	0.93
	Hypercholesterolaemia							Hypercholesterolaemia
	No	38	—	—				No	42	—	—
	Yes	5	1.04	0.40, 2.68	0.94	0.98		Yes	3	0.55	0.07, 4.06	0.56	0.93
	Hypertension							Hypertension
	No	35	—	—				No	32	—	—
	Yes	8	1.51	0.68, 3.34	0.31	0.61		Yes	13	0.88	0.38, 2.07	0.78	0.93
	History of cardiovascular disease							History of cardiovascular disease
	No	36	—	—				No	33	—	—
	Yes	7	1.00	0.44, 2.29	1.0	1.0		Yes	12	1.12	0.50, 2.53	0.78	0.93
	History of cancer							History of cancer
	No	40	—	—				No	40	—	—
	Yes	3	1.82	0.55, 6.01	0.33	0.61		Yes	5	1.52	0.53, 4.39	0.44	0.93
	History of pancreatitis							History of pancreatitis
	No	43	—	—				No	42	—	—
	Yes	0						Yes	3	0.30	0.04, 2.21	0.24	0.93
	Resectability							Resectability
	Resectable	29	—	—				Resectable	28	—	—
	Borderline resectable	14	1.39	0.71, 2.74	0.34	0.61		Borderline resectable	17	0.71	0.34, 1.49	0.36	0.93
	Sex							Sex
	Male	28	—	—				Male	26	—	—
	Female	15	1.42	0.71, 2.84	0.32	0.61		Female	19	0.49	0.23, 1.05	0.066	0.92
	CA19-9, preoperative (U/mL)	36	1.00	1.00, 1.00	0.67	0.77		CA19-9, preoperative (U/mL)	39	1.00	1.00, 1.00	0.78	0.93
	Involvement of the SMA, preoperative							Involvement of the SMA, preoperative
	Absent	42	—	—				Absent	41	—	—
	Present	1	1.77	0.24, 13.3	0.58	0.76		Present	4	1.12	0.34, 3.72	0.85	0.98
	tumor diameter, preoperative before nCRT (mm)	42	1.02	0.97, 1.07	0.43	0.65		tumor diameter, preoperative before nCRT (mm)	44	0.97	0.93, 1.01	0.17	0.92
	tumor diameter, preoperative after nCRT (mm)	42	1.02	0.97, 1.07	0.43	0.65		tumor diameter, preoperative after nCRT (mm)	44	0.98	0.95, 1.02	0.39	0.93
	Regional suspicious lymph nodes, preoperative							Regional suspicious lymph nodes, preoperative
	Absent	31	—	—				Absent	33	—	—
	Present	12	0.57	0.27, 1.22	0.15	0.48		Present	12	1.72	0.77, 3.80	0.18	0.92
	tumor location, preoperative							tumor location, preoperative
	Head	41	—	—				Head	38	—	—
	Body/tail	2	5.19	0.98, 23.6	0.12	0.20		Body/tail	7	1.33	0.51, 3.49	0.56	0.93
	WHO performance status, preoperative							WHO performance status, preoperative
	WHO 0	32	—	—				WHO 1	27	—	—
	WHO 1	11	1.22	0.80, 2.60	0.69	0.99		WHO 0	18	1.09	0.59, 2.11	0.97	1.0
	Nodal status (N), postoperative							Nodal status (N), postoperative
	N1	33	—	—				N0	31	—	—
	N0	10	0.65	0.30, 1.43	0.29	0.61		N1	14	1.70	0.82, 3.53	0.16	0.92
	Perineural invasion, postoperative							Perineural invasion, postoperative
	Present	31	—	—				Absent	22	—	—
	Absent	9	0.99	0.46, 2.13	0.99	1.0		Present	19	0.53	0.24, 1.17	0.12	0.92
	Resection classification (R), postoperative							Resection classification (R), postoperative
	R1	22	—	—				R0	33	—	—
	R0	21	0.72	0.38, 1.37	0.32	0.61		R1	12	1.93	0.88, 4.27	0.10	0.92
	tumor grade, postoperative							tumor grade, postoperative
	Moderately differentiated	25	—	—				Moderately differentiated	20	—	—
	Poorly differentiated	9	1.25	0.54, 2.86	0.60	0.76		Poorly differentiated	14	0.89	0.39, 3.39	0.84	0.97
	Well differentiated	2	2.16	0.47, 9.88	0.32	0.61		Well differentiated	3	1.47	0.32, 6.66	0.62	0.93
	Stage (T), postoperative							Stage (T), postoperative
	T3/T4	43	—	—				T3/T4	34	—	—
	T1/T2	0	—	—				T1/T2	11	0.35	0.12, 1.01	0.053	0.92
	Type of resection							Type of resection
	Pancreatoduodenectomy	39	—	—				Pancreatoduodenectomy	38	—	—
	Pancreas body and tail resection	2	1.20	0.29, 5.07	0.80	0.87		Pancreas body and tail resection	6	0.97	0.34, 2.80	0.96	1.0
	Total pancreatectomy	2	1.39	0.33, 5.90	0.66	0.77		Total pancreatectomy	1	0.00	0.00, Inf	1.0	1.0
	Vascular invasion, postoperative							Vascular invasion, postoperative
	Present	23	—	—				Absent	25	—	—
	Absent	18	0.79	0.40, 1.56	0.51	0.71		Presnt	20	0.56	0.26, 1.19	0.13	0.92
	1 Analysis is stratified by treatement; treatment-naive or gemcitabine-based nCRT
	2 P values are adjusted for multiple testing using the false discovery rate correction (Benjamini-Hochberg)
	Abbreviations: CI, Confidence Interval; HR, Hazard Ratio; nCRT: neoadjuvant Chemoradiotherapy.

## Sheet: ST6B
	Table S6 (B) Unstratified Cox proportional hazards regression models, OS since diagnosis (total cohort of patients with resected PDAC, n = 88)
	Univariable analysis unstratified							Multivariable analysis unstratified
	Total patient cohort (n = 88)							Total patient cohort (n = 88)
	Covariable	No. patients	Unstratified univariate HR	95% CI	P value	P.adj1		Covariable	No. patients nCRT	Unstratified multivariate HR	95% CI	P value	P.adj1
	Treatment group							Treatment
	Gemcitabine-based nCRT	45	—	—				Gemcitabine-based nCRT	45	—	—
	Treatment naive	43	2.32	1.40, 3.86	0.001	0.063		Treatment-naive	43	3.14	1.83, 5.38	< 0.001	< 0.001
	GATA6 tertile groups							GATA6 tertile groups
	Low	31	—	—				Low	31	—	—
	High	29	0.45	0.25, 0.80	0.007	0.091		High	29	0.30	0.16, 0.56	< 0.001	< 0.001
	Moderate	28	0.53	0.30, 0.94	0.029	0.24		Moderate	28	0.48	0.27, 0.86	0.014	0.014
	Age at diagnosis (years)	88	1.03	1.00, 1.06	0.091	0.53		1 P values are adjusted for multiple testing using the false discovery rate correction (Benjamini-Hochberg)
	BMI (kg/m2)	88	0.98	0.92, 1.04	0.43	0.86		Abbreviations: CI, Confidence Interval; HR, Hazard Ratio; nCRT: neoadjuvant Chemoradiotherapy; OS, Overall Survival.
	Diabetes mellitus
	No	67	—	—
	Yes	21	1.18	0.68, 2.04	0.56	0.86
	Hypercholesterolaemia
	No	80	—	—
	Yes	8	1.00	0.43, 2.33	1.0	1.0
	Hypertension
	No	67	—	—
	Yes	21	0.96	0.54, 1.70	0.88	0.96
	History of cardiovascular disease
	No	69	—	—
	Yes	19	1.00	0.56, 1.77	1.0	1.0
	History of pancreatitis
	No	80	—	—
	Yes	8	1.36	0.62, 2.97	0.45	0.86
	Pancreatitis
	No	85	—	—
	Yes	3	0.22	0.03, 1.60	0.13	0.60
	Resectability
	Resectable	57	—	—
	Borderline resectable	31	0.87	0.53, 1.43	0.58	0.86
	Sex
	Male	54	—	—
	Female	34	0.67	0.41, 1.11	0.12	0.60
	CA19-9, preoperative (U/mL)	75	1.00	1.00, 1.00	0.50	0.86
	Involvement of the SMA, preoperative
	Absent	83	—	—
	Present	5	0.89	0.32, 2.44	0.82	0.96
	tumor diameter, preoperative before nCRT (mm)	86	0.98	0.95, 1.01	0.17	0.66
	tumor diameter, preoperative after nCRT (mm)	86	0.99	0.97, 1.02	0.55	0.86
	Regional suspicious lymph nodes, preoperative
	Absent	64	—	—
	Present	24	1.08	0.63, 1.85	0.79	0.96
	tumor location, preoperative
	Head	79	—	—
	Corpus/tail	9	1.19	0.54, 2.60	0.67	0.89
	WHO performance status, preoperative
	WHO 0	50	—	—
	WHO 1	38	0.81	0.51, 1.28	0.36	0.67
	Nodal status (N), postoperative
	N1	47	—	—
	N0	41	0.47	0.29, 0.77	0.003	0.083
	Perineural invasion, postoperative
	Present	50	—	—
	Absent	31	1.08	0.65, 1.79	0.77	0.95
	Resection classification (R), postoperative
	R0	54	—	—
	R1	34	1.94	1.19, 3.16	0.008	0.091
	tumor grade, postoperative
	Moderately differentiated	45	—	—
	Poorly differentiated	23	0.84	0.32, 2.10	0.74	0.91
	Well differentiated	5	1.38	0.48, 3.93	0.55	0.86
	Stage (T), postoperative
	T3/T4	77	—	—
	T1/T2	11	0.25	0.09, 0.69	0.007	0.091
	Type of resection
	Pancreatoduodenectomy	77	—	—
	Pancreas body and tail resection	8	0.84	0.36, 1.94	0.68	0.89
	Total pancreatectomy	3	0.80	0.20, 3.30	0.76	0.95
	Vascular invasion, postoperative
	Present	43	—	—
	Absent	43	0.84	0.52, 1.37	0.49	0.86

## Sheet: ST6C
	Table S6 (C) Stratified univariable Cox proportional hazards regression models, PFS since diagnosis
	Univariable analyses stratified by treatment
		Treatment-naive (n = 43)							Gemcitabine-based nCRT (n = 45)
	Covariable	No. patients US	Stratified1 univariate HR	95% CI	P value	P.adj2		Covariable	No. patients US	Stratified1 univariate HR	95% CI	P value	P.adj2
	GATA6 tertile groups							GATA6 tertile groups
	High	17	—	—				Moderate	17	—	—
	Low	15	7.03	3.06, 16.1	< 0.001	< 0.001		Low	16	1.34	0.61, 2.93	0.47	0.95
	Moderate	11	1.76	0.78, 3.96	0.17	0.99		High	12	1.20	0.52, 2.78	0.67	1.0
	Age at diagnosis (years)	43	1.02	0.98, 1.06	0.29	0.99		Age at diagnosis (years)	45	1.01	0.97, 1.05	0.60	1.0
	BMI (kg/m2)	43	0.95	0.86, 1.04	0.27	0.99		BMI (kg/m2)	45	0.98	0.91, 1.05	0.52	0.96
	Diabetes mellitus							Diabetes mellitus
	No	28	—	—				No	39	—	—
	Yes	15	0.98	0.50, 1.91	0.95	0.99		Yes	6	0.92	0.35, 2.37	0.86	1.0
	Hypercholesterolaemia							Hypercholesterolaemia
	No	38	—	—				No	42	—	—
	Yes	5	0.88	0.34, 2.26	0.78	0.99		Yes	3	2.20	0.67, 7.26	0.19	0.70
	Hypertension							Hypertension
	No	35	—	—				No	32	—	—
	Yes	8	1.39	0.63, 3.04	0.41	0.99		Yes	13	0.87	0.40, 1.86	0.71	1.0
	History of cardiovascular disease							History of cardiovascular disease
	No	36	—	—				No	33	—	—
	Yes	7	1.01	0.44, 2.31	0.99	0.99		Yes	12	1.07	0.50, 2.30	0.86	1.0
	History of cancer							History of cancer
	No	40	—	—				No	40	—	—
	Yes	3	1.01	0.31, 3.32	0.99	0.99		Yes	5	1.16	0.41, 3.30	0.78	1.0
	History of pancreatitis							History of pancreatitis
	No	43	—	—				No	42	—	—
	Yes	0						Yes	3	0.51	0.12, 2.14	0.36	0.85
	Resectability							Resectability
	Resectable	29	—	—				Resectable	28	—	—
	Borderline resectable	14	1.36	0.69, 2.69	0.37	0.99		Borderline resectable	17	0.50	0.25, 1.03	0.061	0.39
	Sex							Sex
	Male	28	—	—				Male	26	—	—
	Female	15	1.40	0.69, 2.85	0.36	0.99		Female	19	0.43	0.21, 0.88	0.020	0.39
	CA19-9, preoperative (U/mL)	36	1.00	1.00, 1.00	0.64	0.99		CA19-9, preoperative (U/mL)	39	1.00	1.00, 1.00	0.45	0.95
	Involvement of the SMA, preoperative							Involvement of the SMA, preoperative
	Absent	42	—	—				Absent	41	—	—
	Present	1	1.85	0.25, 13.8	0.55	0.99		Present	4	1.23	0.43, 3.49	0.70	1.0
	Tumour diameter, preoperative before nCRT (mm)	42	1.02	0.97, 1.08	0.43	0.99		Tumour diameter, preoperative before nCRT (mm)	44	0.98	0.94, 1.01	0.23	0.70
	Tumour diameter, preoperative after nCRT (mm)	42	1.02	0.97, 1.08	0.43	0.99		Tumour diameter, preoperative after nCRT (mm)	44	0.99	0.96, 1.03	0.66	1.0
	Regional suspicious lymph nodes, preoperative							Regional suspicious lymph nodes, preoperative
	Absent	31	—	—				Absent	33	—	—
	Present	12	0.71	0.35, 1.47	0.36	0.99		Present	12	1.43	0.68, 2.99	0.35	0.85
	Tumour location, preoperative							Tumour location, preoperative
	Head	41	—	—				Head	38	—	—
	Body/tail	2	4.32	0.96, 23.6	0.15	0.23		Body/tail	7	2.30	0.98, 5.39	0.055	0.39
	WHO performance status, preoperative							WHO performance status, preoperative
	WHO 0	32	—	—				WHO 1	27	—	—
	WHO 1	11	1.17	0.57, 2.39	0.67	0.99		WHO 0	18	1.02	0.52, 2.01	0.96	1.0
	Nodal status (N), postoperative							Nodal status (N), postoperative
	N1	33	—	—				N0	31	—	—
	N0	10	0.92	0.43, 1.97	0.84	0.99		N1	14	1.28	0.64, 2.58	0.49	0.95
	Perineural invasion, postoperative							Perineural invasion, postoperative
	Present	31	—	—				Absent	22	—	—
	Absent	9	1.26	0.59, 2.70	0.56	0.99		Presnt	19	0.49	0.24, 1.00	0.051	0.39
	Resection classification (R), postoperative							Resection classification (R), postoperative
	R1	22	—	—				R0	33	—	—
	R0	21	0.90	0.48, 1.70	0.75	0.99		R1	12	1.74	0.83, 3.64	0.14	0.63
	Tumor grade, postoperative							Tumor grade, postoperative
	Moderately differentiated	25	—	—				Moderately differentiated	20	—	—
	Poorly differentiated	9	1.07	0.47, 2.44	0.87	0.99		Poorly differentiated	14	1.06	0.50, 2.28	0.88	1.0
	Well differentiated	2	1.59	0.36, 7.04	0.54	0.99		Well differentiated	3	0.96	0.22, 4.23	0.96	1.0
	Stage (T), postoperative							Stage (T), postoperative
	T3/T4	43	—	—				T3/T4	34	—	—
	T1/T2	0						T1/T2	11	0.43	0.18, 1.05	0.063	0.39
	Type of resection							Type of resection
	Pancreatoduodenectomy	39	—	—				Pancreatoduodenectomy	38	—	—
	Pancreas body and tail resection	2	1.25	0.30, 5.28	0.76	0.99		Pancreas body and tail resection	6	1.79	0.73, 4.39	0.20	0.70
	Total pancreatectomy	2	0.88	0.21, 3.70	0.86	0.99		Total pancreatectomy	1	0.00	0.00, Inf	1.0	1.0
	Vascular invasion, postoperative							Vascular invasion, postoperative
	Present	23	—	—				Absent	25	—	—
	Absent	18	1.11	0.58, 2.10	0.76	0.99		Presnt	20	0.67	0.34, 1.34	0.26	0.74
	1 Analysis is stratified by treatement; treatment-naive or gemcitabine-based nCRT
	2 P values are adjusted for multiple testing using the false discovery rate correction (Benjamini-Hochberg)
	Abbreviations: CI, Confidence Interval; HR, Hazard Ratio; nCRT: neoadjuvant Chemoradiotherapy; PFS: Progression-Free Survival

## Sheet: ST6D
	Table S6 (D) Unstratified Cox proportional hazards regression models, PFS since diagnosis (total cohort of patients with resected PDAC, n = 88)
	Univariable analysis unstratified							Multivariable analysis unstratified
		Total patient cohort (n = 88)						Total patient cohort (n = 88)
	Covariable	No. patients	Unstratified univariate HR	95% CI	P value	P.adj1		Covariable	No. patients nCRT	Unstratified multivariate HR	95% CI	P value	P.adj1
	Treatment group							Treatment
	Neoadjuvant Chemoradiotherapy	45	—	—				Gemcitabine-based nCRT	45	—	—
	Immediate Surgery	43	2.17	1.35, 3.48	0.001	0.046		Treatment-naive	43	2.84	1.69, 4.76	< 0.001	< 0.001
	GATA6 tertile groups							GATA6 tertile groups
	Low	31	—	—				Low	31	—	—
	High	29	0.58	0.33, 1.00	0.048	0.26		High	29	0.38	0.21, 0.69	0.001	0.002
	Moderate	28	0.58	0.34, 1.02	0.057	0.26		Moderate	28	0.50	0.29, 0.88	0.017	0.017
	Age at diagnosis (years)	88	1.02	0.99, 1.04	0.24	0.59		1 P values are adjusted for multiple testing using the false discovery rate correction (Benjamini-Hochberg)
	BMI (kg/m2)	88	0.97	0.92, 1.03	0.29	0.62		Abbreviations: CI, Confidence Interval; HR, Hazard Ratio; nCRT: neoadjuvant Chemoradiotherapy; OS, Overall Survival;
	Diabetes mellitus
	No	67	—	—
	Yes	21	1.13	0.66, 1.92	0.66	0.95
	Hypercholesterolaemia
	No	80	—	—
	Yes	8	1.45	0.69, 3.03	0.32	0.64
	Hypertension
	No	67	—	—
	Yes	21	0.91	0.53, 1.57	0.75	1.0
	History of cardiovascular disease
	No	69	—	—
	Yes	19	1.00	0.57, 1.74	1.0	1.0
	History of pancreatitis
	No	80	—	—
	Yes	8	1.02	0.47, 2.22	0.97	1.0
	Pancreatitis
	No	85	—	—
	Yes	3	0.37	0.09, 1.51	0.16	0.48
	Resectability
	Resectable	57	—	—
	Borderline resectable	31	0.70	0.43, 1.14	0.15	0.48
	Sex
	Male	54	—	—
	Female	34	0.61	0.38, 1.02	0.07	0.26
	CA19-9, preoperative (U/mL)	75	1.00	1.00, 1.00	0.28	0.62
	Involvement of the SMA, preoperative
	Absent	83	—	—
	Present	5	0.99	0.40, 2.44	0.97	1.0
	Tumour diameter, preoperative before nCRT (mm)	86	0.98	0.95, 1.01	0.21	0.57
	Tumour diameter, preoperative after nCRT (mm)	86	1.00	0.97, 1.02	0.86	1.0
	Regional suspicious lymph nodes, preoperative
	Absent	64	—	—
	Present	24	1.05	0.63, 1.76	0.85	1.0
	Tumour location, preoperative
	Head	79	—	—
	Corpus/tail	9	1.80	0.89, 3.62	0.10	0.41
	WHO performance status, preoperative
	WHO 0	50	—	—
	WHO 1	38	0.81	0.51, 1.28	0.36	0.67
	Nodal status (N), postoperative
	N1	47	—	—
	N0	41	0.61	0.39, 0.97	0.036	0.26
	Perineural invasion, postoperative
	Present	50	—	—
	Absent	31	1.23	0.76, 1.99	0.40	0.68
	Resection classification (R), postoperative
	R0	54	—	—
	R1	34	1.72	1.08, 2.74	0.022	0.23
	Tumor grade, postoperative
	Moderately differentiated	45	—	—
	Poorly differentiated	23	0.89	0.52, 1.54	0.68	0.95
	Well differentiated	5	0.97	0.34, 2.73	0.95	1.0
	Stage (T), postoperative
	T3/T4	77	—	—
	T1/T2	11	0.32	0.14, 0.74	0.008	0.12
	Type of resection
	Pancreatoduodenectomy	77	—	—
	Pancreas body and tail resection	8	1.33	0.63, 2.78	0.45	0.69
	Total pancreatectomy	3	0.57	0.14, 2.35	0.44	0.69
	Vascular invasion, postoperative
	Present	43	—	—
	Absent	43	0.82	0.51, 1.30	0.39	0.68
