# Supplementary material for: GATA6 identifies an immune-enriched phenotype linked to favorable outcomes in patients with pancreatic cancer undergoing upfront surgery
Source: Cell Rep Med. 2024 May 10;5(5):101557. doi: 10.1016/j.xcrm.2024.101557 (PMC11148804; doi:10.1016/j.xcrm.2024.101557)
Supplement: Table S7. Transcriptomic NanoString analysis, differentially expressed genes (p.adj < 0.05) between GATA6high and GATA6low tumors in both treatment groups, related to Figure 4 [file mmc8.xlsx]

## Sheet: ST7
	Table S7 Transcriptomic NanoString analysis, differential expressed genes (P.adj < 0.05) between GATA6high and GATA6low tumors in both treatment groups
	Treatment-naive tumors (n = 43)											Gemcitabine-based Neoadjuvant Chemoradiotherapy tumors (n = 45)
					High – Low		High – Moderate		Low – Moderate							High – Low		High – Moderate		Low – Moderate
	Gene	GATA6high count (Log2)	GATA6moderate count (Log2)	GATA6low count (Log2)	FOC (Log2)	P.adj	FOC (Log2)	P.adj	FOC (Log2)	P.adj		Gene	GATA6high count (Log2)	GATA6moderate count (Log2)	GATA6low count (Log2)	FOC (Log2)	P.adj	FOC (Log2)	P.adj	FOC (Log2)	P.adj
	ARG2	5.97145	6.50068	6.71848	-0.747027	0.0181367	-0.529227	0.177448	0.2178	0.35959		CD84	9.28278	9.36598	9.71817	-0.435385	0.0218702	-0.0832024	0.407922	0.352183	0.0611229
	BLNK	8.26977	7.7888	7.63043	0.639344	0.0276014	0.480971	0.0543172	-0.158373	0.797584		DUSP4	9.57849	9.27712	8.73223	0.846255	0.0263025	0.301367	0.53547	-0.544888	0.0414143
	CCL19	11.7497	10.9515	10.136	1.61368	0.00254435	0.79814	0.278514	-0.81554	0.0807486		TPTE	3.96311	3.50156	4.51292	-0.549805	0.0287179	0.46155	0.717125	1.01136	0.00921041
	CCL2	9.79035	10.3912	11.3269	-1.53654	0.000511888	-0.600835	0.140752	0.935705	0.0822687		C3AR1	9.2347	9.25108	9.64149	-0.406796	0.0367305	-0.0163879	0.81682	0.390408	0.0367305
	CCL3	8.11692	8.4423	8.74926	-0.63234	0.00707507	-0.325377	0.185899	0.306963	0.185899
	CCR2	7.29916	7.9544	8.10543	-0.806268	0.00851756	-0.655235	0.0978083	0.151033	0.395161
	CCR7	7.97026	7.40969	6.34376	1.6265	0.00614399	0.560575	0.187828	-1.06593	0.187828
	CDH1	12.3816	11.8938	11.6233	0.758373	0.00160078	0.487834	0.0462472	-0.270539	0.333554
	COL3A1	16.5456	16.8556	17.1799	-0.63426	0.0311963	-0.309988	0.290469	0.324272	0.290469
	CTCFL	3.17291	3.9635	4.49557	-1.32267	0.0276014	-0.790599	0.316518	0.532069	0.265822
	CTLA4	7.65495	7.8714	8.70265	-1.0477	0.00343639	-0.216443	0.369982	0.831257	0.0621615
	EPCAM	12.1819	11.792	11.2394	0.942468	0.000215505	0.389917	0.178703	-0.55255	0.0377381
	HRAS	7.30349	7.32857	7.50947	-0.205981	0.0146017	-0.0250725	0.46884	0.180908	0.103763
	ICOS	6.01952	7.03252	7.0189	-0.999385	0.0142932	-1.013	0.0142932	-0.0136161	0.888826
	IFNA7	4.02902	5.11545	5.17942	-1.1504	0.00418317	-1.08643	0.0518974	0.0639737	0.440271
	IFNB1	3.95042	4.85454	4.8416	-0.891182	0.0463705	-0.904119	0.0490026	-0.0129371	0.960379
	IFNL2	3.87996	4.83637	4.6834	-0.803447	0.017601	-0.956417	0.017601	-0.15297	0.780686
	IL13	4.21553	4.42494	5.16387	-0.948335	0.0189301	-0.209404	0.324964	0.738931	0.207876
	IL15	7.53286	7.78724	7.95566	-0.422805	0.0133717	-0.254386	0.217258	0.168419	0.217258
	IL18	9.03361	9.78528	9.55674	-0.523126	0.0377852	-0.751669	0.00638056	-0.228543	0.293114
	IL2	3.38071	4.34546	4.17453	-0.793819	0.0351191	-0.96475	0.0351191	-0.170931	0.731507
	IL4	3.87853	4.08385	5.11874	-1.24021	0.0287563	-0.205326	0.566628	1.03489	0.116273
	IL9	3.16551	4.00236	3.91994	-0.754434	0.013244	-0.836855	0.00892654	-0.0824213	0.544164
	ITGB1	14.0107	14.3395	14.2068	-0.196074	0.0133717	-0.328709	0.0499996	-0.132635	0.660654
	ITGB3	7.43069	7.73819	8.02473	-0.59404	0.0299542	-0.307501	0.255136	0.28654	0.255136
	MAGEA12	3.58411	4.04657	4.28039	-0.696279	0.0159332	-0.462461	0.246555	0.233819	0.246555
	MBL2	3.5825	4.46579	4.31754	-0.735039	0.0239327	-0.883296	0.0239327	-0.148256	0.86242
	NOD1	9.06075	8.82568	8.70493	0.355818	0.00281454	0.235063	0.115983	-0.120755	0.222469
	NOD2	8.31963	7.91143	7.62299	0.696644	0.00418317	0.408202	0.156324	-0.288441	0.156324
	NOTCH1	9.45662	9.84007	9.9814	-0.52478	0.00343639	-0.383457	0.0985686	0.141323	0.273422
	RAG1	5.35065	5.83158	5.96064	-0.60999	0.0139744	-0.480926	0.0968021	0.129065	0.480261
	S100A7	3.70918	4.77153	5.24161	-1.53243	0.0412499	-1.06235	0.100362	0.470079	0.695321
	STAT1	10.5654	10.8056	11.0193	-0.453937	0.0127926	-0.240223	0.236009	0.213714	0.24374
	STAT3	12.7125	12.9402	13.1618	-0.449285	0.00483852	-0.227622	0.114825	0.221662	0.282116
	VEGFA	12.6595	12.0037	11.7507	0.908816	0.0139744	0.655875	0.20014	-0.252942	0.292054
	VEGFC	8.33777	8.83799	8.92428	-0.586511	0.000605495	-0.500225	0.0151809	0.0862866	0.433458
