# Supplementary material for: GATA6 identifies an immune-enriched phenotype linked to favorable outcomes in patients with pancreatic cancer undergoing upfront surgery
Source: Cell Rep Med. 2024 May 10;5(5):101557. doi: 10.1016/j.xcrm.2024.101557 (PMC11148804; doi:10.1016/j.xcrm.2024.101557)
Supplement: Table S8. Clinical characteristics of the 24 patients with resected PDAC included in the DSP analysis, related to Figure 5 [file mmc9.xlsx]

## Sheet: ST8
	Table S8 Clinical characteristics of the 24 patients with resected PDAC included in the DSP analysis
	Preoperative clinicopathological characteristics
	Treatment group	Treatment-naive tumors
	GATA6 Protein expression DSP	GATA6 High (n = 11)	GATA6 Low (n = 13)	P value*
	Sex
	Female	6 (46)	5 (45)	1.0
	Male	7 (54)	6 (55)
	Age at diagnosis, years
	Median [Min, Max]	70 [50, 80]	70 [40, 80]	0.5
	BMI, kg/m2
	Median [Min, Max]	20 [20, 30]	20 [20, 30]	0.6
	Diabetes mellitus, n (%)
	No	8 (73)	10 (77)	1.0
	Yes	3 (27)	3 (23)
	Hypertension, n (%)
	No	11 (100)	10 (77)	0.2
	Yes	0 (0)	3 (23)
	History of cardiovascular disease, n (%)
	No	9 (82)	11 (85)	1.0
	Yes	2 (18)	2 (15)
	History of cancer, n (%)
	No	11 (100)	13 (100)	–
	History of pancreatitis, n (%)
	No	11 (100)	13 (100)	–
	Resectability, n (%)
	Borderline resectable	4 (36)	2 (15)	0.6
	Resectable	7 (64)	11 (85)
	CA19-9, U/mL
	Median [Min, Max]	200 [1, 800]	500 [1, 5000]	0.2
	Missing, n (%)	1 (9)	2 (15)
	Involvement of the SMA, n (%)
	Absent	11 (100)	13 (100)
	Tumour diameter before nCRT, mm
	Median [Min, Max]	30 [20, 40]	30 [20, 50]	0.09
	Missing, n (%)	1 (9)	0 (0)
	Tumour diameter after nCRT, mm
	Median [Min, Max]	30 [20, 40]	30 [20, 50]	0.09
	Missing, n (%)	1 (9)	0 (0)
	Suspicious lymph nodes, n (%)
	Absent	7 (64)	11 (85)	0.4
	Present	4 (36)	2 (15)
	Tumour location, n (%)
	Head	10 (91)	13 (100)	0.5
	Body/tail	1 (9)	0 (0)
	WHO performance status, n (%)
	WHO 0	4 (36)	1 (8)	0.2
	WHO 1	7 (64)	12 (92)
	Institute, n (%)
	Academical Hospital	9 (82)	3 (23)	0.01
	General Hospital	2 (18)	10 (77)
	Postoperative clinical, surgical and pathological outcomes
	Treatment group	Treatment-naive tumors
	GATA6 histoscore tertile groups	GATA6 High (n = 11)	GATA6 Low (n = 13)	P value*
	Nodal status (N), n (%)
	N0	4 (36)	4 (31)	0.6
	N1	7 (64)	9 (69)
	Perineural invasion, n (%)
	Absent	1 (9)	4 (31)	0.1
	Present	10 (91)	7 (54)
	Missing	0 (0)	2 (15)
	Resection classification (R), n (%)
	R0	7 (64)	6 (46)	0.7
	R1	4 (36)	7 (54)
	SAE reported (any grade), n (%)
	No	4 (36)	6 (46)	1.0
	Yes	7 (64)	7 (54)
	Tumor grade, n (%)
	Moderately differentiated	9 (82)	7 (54)	1.0
	Poorly differentiated	1 (9)	1 (8)
	Well differentiated	1 (9)	0 (0)
	Missing	0 (0)	5 (39)
	Stage (T), n (%)
	T1/T2
	T3/T4	11 (100)	13 (100)	–
	Type of resection, n (%)
	Pancreas body and tail resection	10 (91)	13 (100)	0.5
	Pancreatoduodenectomy	1 (9)	0 (0)
	Vascular invasion, n (%)
	Absent	5 (45)	8 (62)	0.7
	Present	6 (55)	5 (38)
	Adjuvant gemcitabine full course completed, n (%)
	No	5 (45)	11 (85)	0.06
	Yes	6 (55)	2 (15)
	Adjuvant gemcitabine cycles
	Median [Min, Max]	6 [0, 6]	4 [0, 6]	0.08
	OS since diagnosis, months
	Median [Min, Max]	30 [6, 60]	10 [6, 70]	0.8
	Survival status, n (%)
	Alive	0 (0)	1 (8)	1.0
	Alive with disease	1 (9)	1 (8)
	Diseased	10 (91)	11 (85)
	PFS since diagnosis, months
	Median [Min, Max]	20 [6, 30]	9 [5, 70]	0.5
	Disease status, n (%)
	No progression	0 (0)	1 (8)	1.0
	Progression	11 (100)	12 (92)
	*P values of the statistical tests comparing GATA6Low and GATA6High histogroups for each treatment group
