# Supplementary material for: GATA6 identifies an immune-enriched phenotype linked to favorable outcomes in patients with pancreatic cancer undergoing upfront surgery
Source: Cell Rep Med. 2024 May 10;5(5):101557. doi: 10.1016/j.xcrm.2024.101557 (PMC11148804; doi:10.1016/j.xcrm.2024.101557)
Supplement: Table S9. NanoString nCounter PanCancer Immune profiling panel (770 genes), related to the STAR Methods [file mmc10.xlsx]

## Sheet: ST9
	Table S9 NanoString nCounter PanCancer Immune profiling panel (770 genes)
	Gene name	Full name	Annotations
	A2M	alpha-2-macroglobulin	Chemokines and receptors, Innate immune response
	ABCB1	ATP-binding cassette, sub-family B (MDR/TAP), member 1	CD molecules
	ABCF1	ATP-binding cassette, sub-family F (GCN20), member 1	Housekeeping gene
	ABL1	c-abl oncogene 1, non-receptor tyrosine kinase	Regulation of cell cycle, S phase and DNA replication, Senescence initiators
	ADA	adenosine deaminase	B-cell activation, B-cell differentiation, T-cell differentiation
	ADORA2A	adenosine A2a receptor	Basic cell functions
	AGK	acylglycerol kinase	Housekeeping gene
	AICDA	activation-induced cytidine deaminase	B-cell differentiation
	AIRE	autoimmune regulator	Humoral immune response
	AKT3	v-akt murine thymoma viral oncogene homolog 3 (protein kinase B, gamma)	Basic cell functions, Cell Type specific
	ALAS1	aminolevulinate, delta-, synthase 1	Housekeeping gene
	ALCAM	activated leukocyte cell adhesion molecule	Adaptive immune response, Adhesion, CD molecules
	AMBP	alpha-1-microglobulin/bikunin precursor	Negative regulation of immune response
	AMICA1	adhesion molecule, interacts with CXADR antigen 1	Regulation of immune response
	AMMECR1L	AMME chromosomal region gene 1-like	Housekeeping gene
	ANP32B	acidic (leucine-rich) nuclear phosphoprotein 32 family, member B	Basic cell functions, Cell Type specific
	ANXA1	annexin A1	Phagocytosis recognition and engulfment
	APOE	apolipoprotein E	Cell Type specific, Lipid transporter activity
	APP	amyloid beta (A4) precursor protein	Innate immune response
	ARG1	arginase, liver	Response to drug
	ARG2	arginase, type II	Response to drug
	ATF1	activating transcription factor 1	Innate immune response
	ATF2	activating transcription factor 2	Innate immune response
	ATG10	autophagy related 10	Genes responsible for protein transport
	ATG12	autophagy related 12	Innate immune response
	ATG16L1	autophagy related 16-like 1 (S. cerevisiae)	Autophagic vacuole formation, Genes responsible for protein transport
	ATG5	autophagy related 5	Innate immune response
	ATG7	autophagy related 7	Genes responsible for protein transport, Protein ubiquitination
	ATM	ataxia telangiectasia mutated	Cell Type specific, DNA damage checkpoint, Induction of apoptosis
	AXL	AXL receptor tyrosine kinase	Innate immune response
	BAGE	B melanoma antigen	CT Antigen
	BATF	basic leucine zipper transcription factor, ATF-like	Basic cell functions, Cell Type specific
	BAX	BCL2-associated X protein	Co-Regulators of autophagy and apoptosis/cell cycle
	BCL10	B-cell CLL/lymphoma 10	Adaptive immune response, Innate immune response
	BCL2	B-cell CLL/lymphoma 2	Cell Type specific, G1/S transition of mitotic cell cycle
	BCL2L1	BCL2-like 1	Innate immune response
	BCL6	B-cell CLL/lymphoma 6	Cell Type specific, Regulation of immune response
	BID	BH3 interacting domain death agonist	Co-Regulators of autophagy and apoptosis/cell cycle
	BIRC5	baculoviral IAP repeat containing 5	G2 phase and G2/M transition
	BLK	B lymphoid tyrosine kinase	B-cell receptor signaling pathway, Cell Type specific
	BLNK	B-cell linker	Humoral immune response
	BMI1	BMI1 polycomb ring finger oncogene	Humoral immune response
	BST1	bone marrow stromal cell antigen 1	CD molecules, Humoral immune response
	BST2	bone marrow stromal cell antigen 2	CD molecules, Humoral immune response, Innate immune response
	BTK	Bruton agammaglobulinemia tyrosine kinase	Adaptive immune response, Innate immune response
	BTLA	B and T lymphocyte associated	Basic cell functions, CD molecules
	C1QA	complement component 1, q subcomponent, A chain	Complement pathway, Innate immune response
	C1QB	complement component 1, q subcomponent, B chain	Complement pathway, Innate immune response
	C1QBP	complement component 1, q subcomponent binding protein	CD molecules, Chemokines and receptors, Inflammatory response
	C1R	complement component 1, r subcomponent	Complement pathway, Innate immune response
	C1S	complement component 1, s subcomponent	Complement pathway, Innate immune response
	C2	complement component 2	Innate immune response
	C3	complement component 3	Innate immune response, Regulation of immune response
	C3AR1	complement component 3a receptor 1	Regulation of inflammatory response
	C4B	complement component 4B (Chido blood group)	Complement pathway, Innate immune response
	C4BPA	complement component 4 binding protein, alpha	Complement pathway, Innate immune response
	C5	complement component 5	Complement pathway, Innate immune response
	C6	complement component 6	Complement pathway, Innate immune response
	C7	complement component 7	Complement pathway, Innate immune response
	C8A	complement component 8, alpha polypeptide	Complement pathway, Innate immune response
	C8B	complement component 8, beta polypeptide	Complement pathway, Innate immune response
	C8G	complement component 8, gamma polypeptide	Complement pathway, Innate immune response
	C9	complement component 9	Complement pathway, Innate immune response
	CAMP	cathelicidin antimicrobial peptide	Inflammatory response
	CARD11	caspase recruitment domain family, member 11	Regulation of immune response
	CARD9	caspase recruitment domain family, member 9	Innate immune response
	CASP1	caspase 1, apoptosis-related cysteine peptidase	Innate immune response
	CASP10	caspase 10, apoptosis-related cysteine peptidase	Innate immune response
	CASP3	caspase 3, apoptosis-related cysteine peptidase	Cell cycle checkpoint and cell cycle arrest, Co-Regulators of autophagy and apoptosis/cell cycle, Negative regulation of cell cycle
	CASP8	caspase 8, apoptosis-related cysteine peptidase	Innate immune response
	CC2D1B	coiled-coil and C2 domain containing 1B	Housekeeping gene
	CCL1	chemokine (C-C motif) ligand 1	Cell Type specific, Chemokines and receptors, Inflammatory response
	CCL11	chemokine (C-C motif) ligand 11	Chemokines and receptors, Chronic inflammatory response
	CCL13	chemokine (C-C motif) ligand 13	Cell Type specific, Chemokines and receptors, Inflammatory response
	CCL14	chemokine (C-C motif) ligand 14	Chemokines and receptors
	CCL15	chemokine (C-C motif) ligand 15	Adaptive immune response, Chemokines and receptors, Inflammatory response
	CCL16	chemokine (C-C motif) ligand 16	Chemokines and receptors, Regulation of inflammatory response, Humoral immune response
	CCL17	chemokine (C-C motif) ligand 17	Cell Type specific, Chemokines and receptors, Inflammatory response
	CCL18	chemokine (C-C motif) ligand 18 (pulmonary and activation-regulated)	Chemokines and receptors, Anti-inflammatory cytokines
	CCL19	chemokine (C-C motif) ligand 19	Chemokines and receptors, Anti-inflammatory cytokines, Regulation of inflammatory response
	CCL2	chemokine (C-C motif) ligand 2	Chemokines and receptors, Humoral immune response
	CCL20	chemokine (C-C motif) ligand 20	Chemokines and receptors
	CCL21	chemokine (C-C motif) ligand 21	Chemokines and receptors, Anti-inflammatory cytokines, Regulation of inflammatory response
	CCL22	chemokine (C-C motif) ligand 22	Cell Type specific, Chemokines and receptors, Defense response to virus
	CCL23	chemokine (C-C motif) ligand 23	Chemokines and receptors, Regulation of inflammatory response
	CCL24	chemokine (C-C motif) ligand 24	Chemokines and receptors, Regulation of inflammatory response
	CCL25	chemokine (C-C motif) ligand 25	Chemokines and receptors, Complement pathway, Inflammatory response
	CCL26	chemokine (C-C motif) ligand 26	Chemokines and receptors, Inflammatory response
	CCL27	chemokine (C-C motif) ligand 27	Chemokines and receptors
	CCL28	chemokine (C-C motif) ligand 28	Chemokines and receptors
	CCL3	chemokine (C-C motif) ligand 3	Chemokines and receptors, Humoral immune response, Regulation of inflammatory response, T-cell polarization
	CCL3L1	chemokine (C-C motif) ligand 3-like 1	Cytokines and receptors
	CCL4	chemokine (C-C motif) ligand 4	Chemokines and receptors, Regulation of inflammatory response
	CCL5	chemokine (C-C motif) ligand 5	Cytokines and receptors, Chronic inflammatory response, Chemokines and receptors, Acute-phase response, Inflammatory response, Innate immune response
	CCL7	chemokine (C-C motif) ligand 7	Cell Type specific, Chemokines and receptors, Inflammatory response
	CCL8	chemokine (C-C motif) ligand 8	Chemokines and receptors, Regulation of inflammatory response
	CCND3	cyclin D3	Regulation of cell cycle
	CCR1	chemokine (C-C motif) receptor 1	CD molecules, Chemokines and receptors, Cytokines and receptors, Regulation of inflammatory response, T-cell polarization
	CCR2	chemokine (C-C motif) receptor 2	Cell Type specific, CD molecules, Cytokines and receptors, Inflammatory response
	CCR3	chemokine (C-C motif) receptor 3	Cell Type specific, CD molecules, Chemokines and receptors
	CCR4	chemokine (C-C motif) receptor 4	CD molecules, Chemokines and receptors, Cytokines and receptors, Regulation of inflammatory response, T-cell polarization
	CCR5	chemokine (C-C motif) receptor 5 (gene/pseudogene)	CD molecules, Cytokines and receptors, T-cell polarization
	CCR6	chemokine (C-C motif) receptor 6	CD molecules, Humoral immune response, Innate immune response
	CCR7	chemokine (C-C motif) receptor 7	CD molecules, Chemokines and receptors, Humoral immune response, Regulation of inflammatory response
	CCR9	chemokine (C-C motif) receptor 9	CD molecules, Innate immune response
	CCRL2	chemokine (C-C motif) receptor-like 2	Chemokines and receptors, Inflammatory response
	CD14	CD14 molecule	CD molecules, Innate immune response
	CD160	CD160 molecule	Cell Type specific, CD molecules, Regulation of immune response
	CD163	CD163 molecule	CD molecules, Phagocytosis
	CD164	CD164 molecule, sialomucin	CD molecules
	CD180	CD180 molecule	CD molecules, Innate immune response
	CD19	CD19 molecule	B-cell receptor signaling pathway, Cell Type specific, CD molecules, Regulation of immune response
	CD1A	CD1a molecule	Basic cell functions, Cell Type specific, CD molecules
	CD1B	CD1b molecule	Basic cell functions, Cell Type specific, CD molecules
	CD1C	CD1c molecule	CD molecules, T-cell activation
	CD1D	CD1d molecule	CD molecules, T-cell differentiation
	CD1E	CD1e molecule	Antigen processing and presentation, Cell Type specific, CD molecules
	CD2	CD2 molecule	Cell Type specific, CD molecules, Leukocyte migration, T-cell activation, T-cell differentiation
	CD200	CD200 molecule	CD molecules, Regulation of immune response
	CD207	CD207 molecule, langerin	CD molecules
	CD209	CD209 molecule	Basic cell functions, Cell Type specific, CD molecules
	CD22	CD22 molecule	Adaptive immune response, CD molecules
	CD24	CD24 molecule	CD molecules
	CD244	CD244 molecule, natural killer cell receptor 2B4	CD molecules
	CD247	CD247 molecule	CD molecules, Regulation of immune response
	CD27	CD27 molecule	B-cell differentiation, CD molecules
	CD274	CD274 molecule	CD molecules, T-cell polarization
	CD276	CD276 molecule	CD molecules, Regulation of immune response
	CD28	CD28 molecule	Cell Type specific, CD molecules, Humoral immune response, Inflammatory response to antigenic stimulus, T-cell activation, T-cell proliferation
	CD33	CD33 molecule	CD molecules
	CD34	CD34 molecule	CD molecules, Regulation of immune response
	CD36	CD36 molecule (thrombospondin receptor)	CD molecules, Receptors involved in phagocytosis
	CD37	CD37 molecule	Adaptive immune response, CD molecules
	CD38	CD38 molecule	Adaptive immune response, Cell Type specific, CD molecules, Response to drug, Positive regulation of B-cell proliferation
	CD3D	CD3d molecule, delta (CD3-TCR complex)	Adaptive immune response, CD molecules, Regulation of immune response
	CD3E	CD3e molecule, epsilon (CD3-TCR complex)	Adaptive immune response, Cell Type specific, CD molecules, T-cell anergy, T-cell differentiation, T-cell proliferation
	CD3EAP	CD3e molecule, epsilon associated protein	Adaptive immune response, CD molecules, Transcription factors
	CD3G	CD3g molecule, gamma (CD3-TCR complex)	Adaptive immune response, Cell Type specific, CD molecules, Regulation of immune response, T-cell activation
	CD4	CD4 molecule	Adaptive immune response, CD molecules, Innate immune response
	CD40	CD40 molecule, TNF receptor superfamily member 5	Adaptive immune response, CD molecules, Regulation of immune response
	CD40LG	CD40 ligand	Adaptive immune response, CD molecules, Regulation of immune response
	CD44	CD44 molecule (Indian blood group)	Phagocytosis recognition and engulfment, Senescence pathway
	CD46	CD46 molecule, complement regulatory protein	CD molecules, Innate immune response
	CD47	CD47 molecule	CD molecules, Phagocytosis recognition and engulfment, Regulators of T-cell activation
	CD48	CD48 molecule	CD molecules
	CD5	CD5 molecule	Adaptive immune response, CD molecules, Regulators of Th1 and Th2 development
	CD53	CD53 molecule	CD molecules, Adaptive immune response
	CD55	CD55 molecule, decay accelerating factor for complement (Cromer blood group)	CD molecules, Innate immune response
	CD58	CD58 molecule	Adaptive immune response, CD molecules
	CD59	CD59 molecule, complement regulatory protein	CD molecules
	CD6	CD6 molecule	Adaptive immune response, Basic cell functions, Cell Type specific, CD molecules
	CD63	CD63 molecule	CD molecules
	CD68	CD68 molecule	Basic cell functions, Cell Type specific, CD molecules
	CD7	CD7 molecule	Adaptive immune response, CD molecules, Regulators of T-cell activation, Regulators of Th1 and Th2 development
	CD70	CD70 molecule	Adaptive immune response, CD molecules, Cytokines and receptors, TNF superfamily members and their receptors
	CD74	CD74 molecule, major histocompatibility complex, class II invariant chain	Adaptive immune response, CD molecules
	CD79A	CD79a molecule, immunoglobulin-associated alpha	Adaptive immune response, CD molecules
	CD79B	CD79b molecule, immunoglobulin-associated beta	Adaptive immune response, B-cell activation, CD molecules
	CD80	CD80 molecule	Adaptive immune response, B-cell activation, CD molecules, Regulators of T-cell activation, T-cell differentiation
	CD81	CD81 molecule	Adaptive immune response, CD molecules, Regulation of immune response
	CD83	CD83 molecule	CD molecules, Humoral immune response
	CD84	CD84 molecule	CD molecules
	CD86	CD86 molecule	Adaptive immune response, CD molecules, Defense response to virus, Regulators of T-cell activation, Th1 & Th2 differentiation, T-cell differentiation
	CD8A	CD8a molecule	Adaptive immune response, Antigen processing and presentation, Cell Type specific, CD molecules, Defense response to virus, T-cell activation, T-cell differentiation
	CD8B	CD8b molecule	Adaptive immune response, Cell Type specific, CD molecules, Regulation of immune response, T-cell activation
	CD9	CD9 molecule	CD molecules
	CD96	CD96 molecule	CD molecules, Regulation of immune response
	CD97	CD97 molecule	CD molecules, Inflammatory response
	CD99	CD99 molecule	CD molecules
	CDH1	cadherin 1, type 1, E-cadherin (epithelial)	CD molecules, Regulation of immune response
	CDH5	cadherin 5, type 2 (vascular endothelium)	CD molecules
	CDK1	cyclin-dependent kinase 1	Innate immune response
	CDKN1A	cyclin-dependent kinase inhibitor 1A (p21, Cip1)	Cell cycle checkpoint and cell cycle arrest, Regulation of cell cycle, Senescence pathway, Senescence initiators interferon related
	CEACAM1	carcinoembryonic antigen-related cell adhesion molecule 1 (biliary glycoprotein)	Adhesion, CD molecules
	CEACAM6	carcinoembryonic antigen-related cell adhesion molecule 6 (non-specific cross reacting antigen)	Adhesion, CD molecules
	CEACAM8	carcinoembryonic antigen-related cell adhesion molecule 8	Adhesion, CD molecules, Chemokines and receptors
	CEBPB	CCAAT/enhancer binding protein (C/EBP), beta	Acute-phase response
	CFB	complement factor B	Innate immune response
	CFD	complement factor D (adipsin)	Innate immune response
	CFI	complement factor I	Innate immune response
	CFP	complement factor properdin	Innate immune response
	CHIT1	chitinase 1 (chitotriosidase)	Basic cell functions, Cell Type specific
	CHUK	conserved helix-loop-helix ubiquitous kinase	Innate immune response
	CKLF	chemokine-like factor	Chemokines and receptors, Inflammatory response
	CLEC4A	C-type lectin domain family 4, member A	Innate immune response
	CLEC4C	C-type lectin domain family 4, member C	CD molecules, Innate immune response
	CLEC5A	C-type lectin domain family 5, member A	Innate immune response
	CLEC6A	C-type lectin domain family 6, member A	Innate immune response
	CLEC7A	C-type lectin domain family 7, member A	Innate immune response
	CLU	clusterin	Innate immune response
	CMA1	chymase 1, mast cell	Cell Type specific, Regulation of inflammatory response
	CMKLR1	chemokine-like receptor 1	Chemokines and receptors
	CNOT10	CCR4-NOT transcription complex, subunit 10	Housekeeping gene
	CNOT4	CCR4-NOT transcription complex, subunit 4	Housekeeping gene
	COG7	component of oligomeric golgi complex 7	Housekeeping gene
	COL3A1	collagen, type III, alpha 1	Negative regulation of immune response
	COLEC12	collectin sub-family member 12	Innate immune response
	CR1	complement component (3b/4b) receptor 1 (Knops blood group)	CD molecules, Innate immune response
	CR2	complement component (3d/Epstein Barr virus) receptor 2	B-cell activation, Cell Type specific, CD molecules, Innate immune response
	CREB1	cAMP responsive element binding protein 1	Innate immune response
	CREB5	cAMP responsive element binding protein 5	Complement pathway, Inflammatory response
	CREBBP	CREB binding protein	Innate immune response
	CRP	C-reactive protein, pentraxin-related	Acute-phase response, Humoral immune response, Inflammatory response, Innate immune response, Receptors involved in phagocytosis
	CSF1	colony stimulating factor 1 (macrophage)	Innate immune response
	CSF1R	colony stimulating factor 1 receptor	CD molecules, Innate immune response
	CSF2	colony stimulating factor 2 (granulocyte-macrophage)	Cell Type specific, Cytokines and receptors, Positive regulation of macrophages
	CSF2RB	colony stimulating factor 2 receptor, beta, low-affinity (granulocyte-macrophage)	CD molecules, Chemokines and receptors, Adaptive immune response
	CSF3	colony stimulating factor 3 (granulocyte)	Basic cell functions
	CSF3R	colony stimulating factor 3 receptor (granulocyte)	Cell Type specific, CD molecules, Cytokines and receptors
	CT45A1	cancer/testis antigen family 45, member A1	CT Antigen
	CTAG1B	cancer/testis antigen 1B	CT Antigen
	CTAGE1	cutaneous T-cell lymphoma-associated antigen 1	CT Antigen
	CTCFL	CCCTC-binding factor (zinc finger protein)-like	CT Antigen
	CTLA4	cytotoxic T-lymphocyte-associated protein 4	Adaptive immune response, B-cell receptor signaling pathway, Cell Type specific, CD molecules, T-cell receptor signaling pathway
	CTSG	cathepsin G	Cell Type specific, Defense response to fungus, Positive regulation of immune response
	CTSH	cathepsin H	Adaptive immune response
	CTSL	cathepsin L	Adaptive immune response
	CTSS	cathepsin S	Adaptive immune response
	CTSW	cathepsin W	CD molecules, Phagocytosis
	CX3CL1	chemokine (C-X3-C motif) ligand 1	Adaptive immune response, Leukocyte activation, Chemokines and receptors, Th1 orientation
	CX3CR1	chemokine (C-X3-C motif) receptor 1	Adaptive immune response, Chemokines and receptors, Microglial cell activation
	CXCL1	chemokine (C-X-C motif) ligand 1 (melanoma growth stimulating activity, alpha)	Chemokines and receptors, Regulation of inflammatory response
	CXCL10	chemokine (C-X-C motif) ligand 10	Adaptive immune response, Chemokines and receptors, Cytokines and receptors, Defense response to virus, Innate immune response, Regulation of inflammatory response, Th1 orientation
	CXCL11	chemokine (C-X-C motif) ligand 11	Adaptive immune response, Chemokines and receptors, Th1 orientation
	CXCL12	chemokine (C-X-C motif) ligand 12	Chemokines and receptors
	CXCL13	chemokine (C-X-C motif) ligand 13	Adaptive immune response, Cell Type specific, Chronic inflammatory response, Humoral immune response, Chemokines and receptors
	CXCL14	chemokine (C-X-C motif) ligand 14	Adaptive immune response, Chemokines and receptors, Inflammatory response
	CXCL16	chemokine (C-X-C motif) ligand 16	Adaptive immune response, Chemokines and receptors
	CXCL2	chemokine (C-X-C motif) ligand 2	Regulation of inflammatory response, Chemokines and receptors
	CXCL3	chemokine (C-X-C motif) ligand 3	Chemokines and receptors, Regulation of inflammatory response
	CXCL5	chemokine (C-X-C motif) ligand 5	Cell Type specific, Chemokines and receptors
	CXCL6	chemokine (C-X-C motif) ligand 6 (granulocyte chemotactic protein 2)	Chemokines and receptors, Regulation of inflammatory response
	CXCL9	chemokine (C-X-C motif) ligand 9	Adaptive immune response, Chemokines and receptors, Regulation of inflammatory response, Th1 orientation
	CXCR1	chemokine (C-X-C motif) receptor 1	CD molecules, Chemokines and receptors, Regulation of inflammatory response
	CXCR2	chemokine (C-X-C motif) receptor 2	CD molecules, Chemokines and receptors, Regulation of inflammatory response
	CXCR3	chemokine (C-X-C motif) receptor 3	Adaptive immune response, CD molecules, Chemokines and receptors, T-cell polarization
	CXCR4	chemokine (C-X-C motif) receptor 4	Adaptive immune response, CD molecules, Chemokines and receptors, Co-Regulators of autophagy and apoptosis/cell cycle, T-cell polarization
	CXCR5	chemokine (C-X-C motif) receptor 5	Adaptive immune response, B-cell activation, CD molecules, Chemokines and receptors
	CXCR6	chemokine (C-X-C motif) receptor 6	Cell Type specific, CD molecules, Chemokines and receptors
	CYBB	cytochrome b-245, beta polypeptide	Innate immune response
	CYFIP2	cytoplasmic FMR1 interacting protein 2	Innate immune response
	CYLD	cylindromatosis (turban tumour syndrome)	Innate immune response
	DDX43	DEAD (Asp-Glu-Ala-Asp) box polypeptide 43	CT Antigen
	DDX50	DEAD (Asp-Glu-Ala-Asp) box polypeptide 50	Housekeeping gene
	DDX58	DEAD (Asp-Glu-Ala-Asp) box polypeptide 58	Innate immune response
	DEFB1	defensin, beta 1	Innate immune response
	DHX16	DEAH (Asp-Glu-Ala-His) box polypeptide 16	Housekeeping gene
	DMBT1	deleted in malignant brain tumours 1	Innate immune response
	DNAJC14	DnaJ (Hsp40) homolog, subfamily C, member 14	Housekeeping gene
	DOCK9	dedicator of cytokinesis 9	Basic cell functions, Cell Type specific
	DPP4	dipeptidyl-peptidase 4	CD molecules, Regulators of T-cell activation
	DUSP4	dual specificity phosphatase 4	Innate immune response
	DUSP6	dual specificity phosphatase 6	Innate immune response
	EBI3	Epstein-Barr virus induced 3	Cell Type specific, Cytokines and receptors, Humoral immune response
	ECSIT	ECSIT homolog (Drosophila)	Innate immune response
	EDC3	enhancer of mRNA decapping 3 homolog (S. cerevisiae)	Housekeeping gene
	EGR1	early growth response 1	T-cell differentiation, Senescence initiators interferon related
	EGR2	early growth response 2	Transcriptional regulators
	EIF2B4	eukaryotic translation initiation factor 2B, subunit 4 delta, 67kDa	Housekeeping gene
	ELANE	elastase, neutrophil expressed	Positive regulation of immune response
	ELK1	ELK1, member of ETS oncogene family	Innate immune response
	ENG	endoglin	CD molecules
	ENTPD1	ectonucleoside triphosphate diphosphohydrolase 1	Adaptive immune response, CD molecules
	EOMES	eomesodermin	CD8-positive, T-cell differentiation
	EP300	E1A binding protein p300	Innate immune response
	EPCAM	epithelial cell adhesion molecule	Adhesion, Basic cell functions, CD molecules
	ERCC3	excision repair cross-complementing rodent repair deficiency, complementation group 3	Housekeeping gene
	ETS1	v-ets erythroblastosis virus E26 oncogene homolog 1 (avian)	Senescence pathway
	EWSR1	Ewing sarcoma breakpoint region 1	Basic cell functions, Cell Type specific
	F12	coagulation factor XII (Hageman factor)	Innate immune response
	F13A1	coagulation factor XIII, A1 polypeptide	Basic cell functions, Cell Type specific
	F2RL1	coagulation factor II (thrombin) receptor-like 1	T-cell activation
	FADD	Fas (TNFRSF6)-associated via death domain	Innate immune response
	FAS	Fas (TNF receptor superfamily, member 6)	B-cell activation, CD molecules, Co-Regulators of autophagy and apoptosis/cell cycle, Receptors involved in phagocytosis, T-cell regulators, TNF superfamily members and their receptors
	FCER1A	Fc fragment of IgE, high affinity I, receptor for; alpha polypeptide	Inflammatory response
	FCER1G	Fc fragment of IgE, high affinity I, receptor for; gamma polypeptide	Positive regulation of immune response
	FCER2	Fc fragment of IgE, low affinity II, receptor for (CD23)	Adaptive immune response, CD molecules, Inflammatory response
	FCF1	FCF1 small subunit (SSU) processome component homolog (S. cerevisiae)	Housekeeping gene
	FCGR1A	Fc fragment of IgG, high affinity Ia, receptor (CD64)	CD molecules, Innate immune response
	FCGR2A	Fc fragment of IgG, low affinity IIa, receptor (CD32)	CD molecules, Receptors involved in phagocytosis
	FCGR2B	Fc fragment of IgG, low affinity IIb, receptor (CD32)	CD molecules, Regulation of immune response
	FCGR3A	Fc fragment of IgG, low affinity IIIa, receptor (CD16a)	CD molecules, Regulation of immune response
	FEZ1	fasciculation and elongation protein zeta 1 (zygin I)	Basic cell functions, Cell Type specific
	FLT3	fms-related tyrosine kinase 3	CD molecules
	FLT3LG	fms-related tyrosine kinase 3 ligand	Cell Type specific, Cytokines and receptors
	FN1	fibronectin 1	Senescence pathway
	FOS	FBJ murine osteosarcoma viral oncogene homolog	Innate immune response
	FOXJ1	forkhead box J1	Cell Type specific, Humoral immune response
	FOXP3	forkhead box P3	Cell Type specific, Cytokines and receptors, T-cell mediated immunity, Chronic inflammatory response
	FPR2	formyl peptide receptor 2	Cell Type specific, Inflammatory response
	FUT5	fucosyltransferase 5 (alpha (1,3) fucosyltransferase)	Basic cell functions, Cell Type specific
	FUT7	fucosyltransferase 7 (alpha (1,3) fucosyltransferase)	Leukocyte migration
	FYN	FYN oncogene related to SRC, FGR, YES	Phagyocytosis signal transduction
	G6PD	glucose-6-phosphate dehydrogenase	Housekeeping gene
	GAGE1	G antigen 1	CT Antigen
	GATA3	GATA binding protein 3	Basic cell functions, Cell Type specific
	GNLY	granulysin	Adaptive immune response, Cell Type specific, Cytotoxicity, Defense response to bacterium, Defense response to fungus
	GPATCH3	G patch domain containing 3	Housekeeping gene
	GPI	glucose-6-phosphate isomerase	Humoral immune response
	GTF3C1	general transcription factor IIIC, polypeptide 1, alpha 220kDa	Basic cell functions, Cell Type specific
	GUSB	glucuronidase, beta	Housekeeping gene
	GZMA	granzyme A (granzyme 1, cytotoxic T-lymphocyte-associated serine esterase 3)	Adaptive immune response, Basic cell functions, Cell Type specific, Cytotoxicity
	GZMB	granzyme B (granzyme 2, cytotoxic T-lymphocyte-associated serine esterase 1)	Adaptive immune response, Basic cell functions, Cell Type specific, Cytotoxicity
	GZMH	granzyme H (cathepsin G-like 2, protein h-CCPX)	Adaptive immune response, Basic cell functions, Cell Type specific, Cytotoxicity
	GZMK	granzyme K (granzyme 3; tryptase II)	Adaptive immune response, Basic cell functions, Cytotoxicity, Innate immune response
	GZMM	granzyme M (lymphocyte met-ase 1)	Adaptive immune response, Basic cell functions, Cell Type specific, Cytotoxicity, Innate immune response
	HAMP	hepcidin antimicrobial peptide	Innate immune response
	HAVCR2	hepatitis A virus cellular receptor 2	Basic cell functions
	HCK	hemopoietic cell kinase	Innate immune response, Leukocyte migration
	HDAC3	histone deacetylase 3	Housekeeping gene
	HLA-A	major histocompatibility complex, class I, A	Adaptive immune response, Antigen processing and presentation, Cytotoxicity, Regulation of immune response
	HLA-B	major histocompatibility complex, class I, B	Adaptive immune response, Antigen processing and presentation, Cytotoxicity, Regulation of immune response
	HLA-C	major histocompatibility complex, class I, C	Adaptive immune response, Antigen processing and presentation, Cytotoxicity, Regulation of immune response
	HLA-DMA	major histocompatibility complex, class II, DM alpha	Adaptive immune response, Antigen processing and presentation, Positive regulation of immune response
	HLA-DMB	major histocompatibility complex, class II, DM beta	Adaptive immune response, Antigen processing and presentation
	HLA-DOB	major histocompatibility complex, class II, DO beta	Adaptive immune response, Antigen processing and presentation, Cell Type specific, Cytokines and receptors
	HLA-DPA1	major histocompatibility complex, class II, DP alpha 1	Adaptive immune response, Antigen processing and presentation
	HLA-DPB1	major histocompatibility complex, class II, DP beta 1	Adaptive immune response, Antigen processing and presentation
	HLA-DQA1	major histocompatibility complex, class II, DQ alpha 1	Adaptive immune response, Antigen processing and presentation
	HLA-DQB1	major histocompatibility complex, class II, DQ beta 1	Adaptive immune response, Antigen processing and presentation
	HLA-DRA	major histocompatibility complex, class II, DR alpha	Adaptive immune response, Antigen processing and presentation
	HLA-DRB3	major histocompatibility complex, class II, DR beta 3	Adaptive immune response, Antigen processing and presentation
	HLA-DRB4	major histocompatibility complex, class II, DR beta 4	Adaptive immune response, Antigen processing and presentation
	HLA-E	major histocompatibility complex, class I, E	Regulation of immune response
	HLA-G	major histocompatibility complex, class I, G	Regulation of immune response
	HMGB1	high mobility group box 1	Inflammatory response to antigenic stimulus, Innate immune response
	HPRT1	hypoxanthine phosphoribosyltransferase 1	Housekeeping gene
	HRAS	v-Ha-ras Harvey rat sarcoma viral oncogene homolog	Senescence pathway
	HSD11B1	hydroxysteroid (11-beta) dehydrogenase 1	Basic cell functions, Cell Type specific
	ICAM1	intercellular adhesion molecule 1	Adhesion, CD molecules, Regulation of immune response
	ICAM2	intercellular adhesion molecule 2	Adhesion, CD molecules, Regulation of immune response
	ICAM3	intercellular adhesion molecule 3	Adhesion, CD molecules, Regulation of immune response
	ICAM4	intercellular adhesion molecule 4 (Landsteiner-Wiener blood group)	Adhesion, CD molecules, Regulation of immune response
	ICOS	inducible T-cell co-stimulator	Adaptive immune response, Basic cell functions, Cell Type specific, CD molecules
	ICOSLG	inducible T-cell co-stimulator ligand	Adaptive immune response, B-cell activation, CD molecules, Regulators of T-cell activation, T-cell proliferation
	IDO1	indoleamine 2,3-dioxygenase 1	Cell Type specific, Cytokines and receptors, Chronic inflammatory response, Th2 orientation, T-cell proliferation
	IFI16	interferon, gamma-inducible protein 16	Chemokines and receptors
	IFI27	interferon, alpha-inducible protein 27	Chemokines and receptors
	IFI35	interferon-induced protein 35	Chemokines and receptors
	IFIH1	interferon induced with helicase C domain 1	Innate immune response
	IFIT1	interferon-induced protein with tetratricopeptide repeats 1	Chemokines and receptors
	IFIT2	interferon-induced protein with tetratricopeptide repeats 2	Chemokines and receptors
	IFITM1	interferon induced transmembrane protein 1	CD molecules, Innate immune response, Regulation of immune response
	IFITM2	interferon induced transmembrane protein 2	Innate immune response
	IFNA1	interferon, alpha 1	Innate immune response, Interleukins
	IFNA17	interferon, alpha 17	Innate immune response, Interleukins
	IFNA2	interferon, alpha 2	Innate immune response, Interleukins
	IFNA7	interferon, alpha 7	Innate immune response, Interleukins
	IFNA8	interferon, alpha 8	Innate immune response, Interleukins
	IFNAR1	interferon (alpha, beta and omega) receptor 1	Defense response to virus
	IFNAR2	interferon (alpha, beta and omega) receptor 2	Chemokines and receptors
	IFNB1	interferon, beta 1, fibroblast	Adaptive immune response, Humoral immune response, Innate immune response
	IFNG	interferon, gamma	Adaptive immune response, Cell Type specific, CD8-positive, Cytokines and receptors, Humoral immune response, Interleukins, Th1 orientation, T-cell differentiation
	IFNGR1	interferon gamma receptor 1	Adaptive immune response, CD molecules, Innate immune response, Th1 orientation
	IFNL1	interferon lambda 1	Cytokines and receptors, Interleukins
	IFNL2	interferon lambda 2	Chemokines and receptors
	IGF1R	insulin-like growth factor 1 receptor	CD molecules, Senescence initiators
	IGF2R	insulin-like growth factor 2 receptor	CD molecules
	IGLL1	immunoglobulin lambda-like polypeptide 1	CD molecules
	IKBKB	inhibitor of kappa light polypeptide gene enhancer in B-cells, kinase beta	Innate immune response
	IKBKE	inhibitor of kappa light polypeptide gene enhancer in B-cells, kinase epsilon	Innate immune response
	IKBKG	inhibitor of kappa light polypeptide gene enhancer in B-cells, kinase gamma	Innate immune response
	IL10	interleukin 10	Immunosuppression, Interleukins
	IL10RA	interleukin 10 receptor, alpha	CD molecules, Cytokines and receptors
	IL11	interleukin 11	Anti-inflammatory cytokines, B-cell differentiation, Interleukins
	IL11RA	interleukin 11 receptor, alpha	Chemokines and receptors
	IL12A	interleukin 12A (natural killer cell stimulatory factor 1, cytotoxic lymphocyte maturation factor 1, p35)	Adaptive immune response, Anti-inflammatory cytokines, Interleukins, NK cell activation, Regulators of Th1 and Th2 development, Th1 orientation, Th1 & Th2 differentiation, T-cell polarization
	IL12B	interleukin 12B (natural killer cell stimulatory factor 2, cytotoxic lymphocyte maturation factor 2, p40)	Adaptive immune response, Anti-inflammatory cytokines, Cytokines and receptors, Interleukins, NK cell activation, Th1 orientation, Th1 & Th2 differentiation, T-cell differentiation, T-cell proliferation
	IL12RB1	interleukin 12 receptor, beta 1	Adaptive immune response, CD molecules, T-cell polarization, Th1 & Th2 differentiation, Th1 orientation
	IL12RB2	interleukin 12 receptor, beta 2	Adaptive immune response, Cell Type specific, Cytokines and receptors, Th1 orientation
	IL13	interleukin 13	Anti-inflammatory cytokines, Cytokines and receptors, Interleukins, Macrophage activation, Regulators of Th1 and Th2 development, Th2 orientation
	IL13RA1	interleukin 13 receptor, alpha 1	CD molecules, Cytokines and receptors, Th2 orientation
	IL13RA2	interleukin 13 receptor, alpha 2	CD molecules, Chemokines and receptors, Th2 orientation
	IL15	interleukin 15	Adaptive immune response, Interleukins, Positive regulation of immune response
	IL15RA	interleukin 15 receptor, alpha	Adaptive immune response, CD molecules, Chemokines and receptors
	IL16	interleukin 16	Interleukins
	IL17A	interleukin 17A	Cell Type specific, Cytokines and receptors, Inflammatory response, Interleukins
	IL17B	interleukin 17B	Chemokines and receptors, Interleukins
	IL17F	interleukin 17F	Interleukins
	IL17RA	interleukin 17 receptor A	Basic cell functions, Cell Type specific, CD molecules
	IL17RB	interleukin 17 receptor B	Chemokines and receptors
	IL18	interleukin 18 (interferon-gamma-inducing factor)	Interleukins, Th1 orientation
	IL18R1	interleukin 18 receptor 1	CD molecules, Innate immune response, Th1 orientation
	IL18RAP	interleukin 18 receptor accessory protein	CD molecules, Innate immune response, Th1 orientation
	IL19	interleukin 19	Chemokines and receptors, Interleukins
	IL1A	interleukin 1, alpha	Acute-phase response, Cytokines and receptors, Inflammatory response, Innate immune response, Interleukins
	IL1B	interleukin 1, beta	Innate immune response, Chemokines and receptors, Cytokines and receptors, Defense response to virus, Interleukins, Regulation of inflammatory response
	IL1R1	interleukin 1 receptor, type I	CD molecules, Innate immune response
	IL1R2	interleukin 1 receptor, type II	CD molecules, Cytokines and receptors
	IL1RAP	interleukin 1 receptor accessory protein	Innate immune response
	IL1RAPL2	interleukin 1 receptor accessory protein-like 2	Innate immune response
	IL1RL1	interleukin 1 receptor-like 1	Innate immune response
	IL1RL2	interleukin 1 receptor-like 2	Innate immune response
	IL1RN	interleukin 1 receptor antagonist	Acute-phase response, Cytokines and receptors, Interleukins
	IL2	interleukin 2	Adaptive immune response, Anti-inflammatory cytokines, B-cell activation, Cytokines and receptors, Innate immune response, Interleukins, Th1 & Th2 differentiation, T-cell differentiation, T-cell polarization, T-cell regulators
	IL21	interleukin 21	Adaptive immune response, Cytokines and receptors, Interleukins
	IL21R	interleukin 21 receptor	Adaptive immune response, Basic cell functions, Cell Type specific, CD molecules
	IL22	interleukin 22	Acute-phase response, Anti-inflammatory cytokines, Interleukins
	IL22RA1	interleukin 22 receptor, alpha 1	Chemokines and receptors
	IL22RA2	interleukin 22 receptor, alpha 2	Chemokines and receptors
	IL23A	interleukin 23, alpha subunit p19	Innate immune response, Interleukins
	IL23R	interleukin 23 receptor	Cytokines and receptors
	IL24	interleukin 24	Anti-inflammatory cytokines, Interleukins
	IL25	interleukin 25	Inflammatory response to antigenic stimulus, Interleukins
	IL26	interleukin 26	Cell Type specific, Cytokines and receptors, Interleukins
	IL27	interleukin 27	Innate immune response, Interleukins
	IL2RA	interleukin 2 receptor, alpha	Adaptive immune response, CD molecules, Inflammatory response to antigenic stimulus, Negative regulation of immune response
	IL2RB	interleukin 2 receptor, beta	Adaptive immune response, CD molecules, Cytokines and receptors
	IL2RG	interleukin 2 receptor, gamma	Adaptive immune response, CD molecules, Chemokines and receptors
	IL3	interleukin 3 (colony-stimulating factor, multiple)	Interleukins, Regulators of Th1 and Th2 development
	IL32	interleukin 32	Chemokines and receptors, Interleukins
	IL34	interleukin 34	Innate immune response, Interleukins
	IL3RA	interleukin 3 receptor, alpha (low affinity)	Basic cell functions, Cell Type specific, CD molecules
	IL4	interleukin 4	Interleukins, Regulation of immune response, Th2 orientation
	IL4R	interleukin 4 receptor	CD molecules, Cytokines and receptors, Th1 & Th2 differentiation, Th2 orientation, T-cell polarization
	IL5	interleukin 5 (colony-stimulating factor, eosinophil)	Cytokines and receptors, Interleukins, Regulators of Th1 and Th2 development, Th2 orientation, T-cell polarization
	IL5RA	interleukin 5 receptor, alpha	Cell Type specific, CD molecules, Cytokines and receptors
	IL6	interleukin 6 (interferon, beta 2)	Humoral immune response, Interleukins
	IL6R	interleukin 6 receptor	Acute-phase response, CD molecules, Cytokines and receptors
	IL6ST	interleukin 6 signal transducer (gp130, oncostatin M receptor)	CD molecules, Inflammatory response, Chemokines and receptors
	IL7	interleukin 7	Adaptive immune response, Humoral immune response, Interleukins
	IL7R	interleukin 7 receptor	Adaptive immune response, CD molecules, Cytokines and receptors
	IL8	C-X-C motif chemokine ligand 8	Chemokines and receptors, Cytokines and receptors, Defense response to virus, Innate immune response, Interleukins, Regulation of inflammatory response
	IL9	interleukin 9	Cytokines and receptors, Interleukins, Regulation of inflammatory response
	ILF3	interleukin enhancer binding factor 3, 90kDa	Chemokines and receptors
	INPP5D	inositol polyphosphate-5-phosphatase, 145kDa	Negative regulation of immune response
	IRAK1	interleukin-1 receptor-associated kinase 1	Innate immune response
	IRAK2	interleukin-1 receptor-associated kinase 2	Innate immune response
	IRAK4	interleukin-1 receptor-associated kinase 4	Innate immune response
	IRF1	interferon regulatory factor 1	Cytokines and receptors, Th1 orientation, Transcription factors, Transcriptional regulators
	IRF2	interferon regulatory factor 2	Cytokines and receptors, Transcription factors, Transcriptional regulators
	IRF3	interferon regulatory factor 3	Innate immune response
	IRF4	interferon regulatory factor 4	Regulators of T-cell activation, Transcription factors, Transcriptional regulators, T-cell differentiation
	IRF5	interferon regulatory factor 5	Senescence initiators interferon related
	IRF7	interferon regulatory factor 7	Innate immune response
	IRF8	interferon regulatory factor 8	Cytokines and receptors, Transcription factors, Transcriptional regulators
	IRGM	immunity-related GTPase family, M	Innate immune response
	ISG15	ISG15 ubiquitin-like modifier	Innate immune response
	ISG20	interferon stimulated exonuclease gene 20kDa	Innate immune response
	ITCH	itchy E3 ubiquitin protein ligase	Innate immune response
	ITGA1	integrin, alpha 1	Adhesion, CD molecules, T-cell anergy
	ITGA2	integrin, alpha 2 (CD49B, alpha 2 subunit of VLA-2 receptor)	Adhesion, CD molecules
	ITGA2B	integrin, alpha 2b (platelet glycoprotein IIb of IIb/IIIa complex, antigen CD41)	Adhesion, CD molecules
	ITGA4	integrin, alpha 4 (antigen CD49D, alpha 4 subunit of VLA-4 receptor)	Adhesion, CD molecules, Regulation of immune response
	ITGA5	integrin, alpha 5 (fibronectin receptor, alpha polypeptide)	Adhesion, CD molecules, Innate immune response
	ITGA6	integrin, alpha 6	Adhesion, CD molecules
	ITGAE	integrin, alpha E (antigen CD103, human mucosal lymphocyte antigen 1; alpha polypeptide)	Adhesion, CD molecules
	ITGAL	integrin, alpha L (antigen CD11A (p180), lymphocyte function-associated antigen 1; alpha polypeptide)	Adhesion, CD molecules, Regulation of immune response
	ITGAM	integrin, alpha M (complement component 3 receptor 3 subunit)	Adhesion, CD molecules, Innate immune response, Receptors involved in phagocytosis
	ITGAX	integrin, alpha X (complement component 3 receptor 4 subunit)	Adhesion, CD molecules, Innate immune response
	ITGB1	integrin, beta 1 (fibronectin receptor, beta polypeptide, antigen CD29 includes MDF2, MSK12)	Adhesion, CD molecules, Regulation of immune response
	ITGB2	integrin, beta 2 (complement component 3 receptor 3 and 4 subunit)	Adhesion, CD molecules, Regulation of immune response
	ITGB3	integrin, beta 3 (platelet glycoprotein IIIa, antigen CD61)	Adhesion, CD molecules
	ITGB4	integrin, beta 4	Adhesion, CD molecules
	ITK	IL2-inducible T-cell kinase	Adaptive immune response
	JAK1	Janus kinase 1	Cytokines and receptors, Innate immune response, Positive regulation of immune response
	JAK2	Janus kinase 2	Cytokines and receptors, Innate immune response, Positive regulation of immune response
	JAK3	Janus kinase 3	Cytokines and receptors, Innate immune response, Positive regulation of immune response
	JAM3	junctional adhesion molecule 3	Adaptive immune response
	KIR_Activating_Subgroup_1	killer cell immunoglobulin-like receptor, three domains, short cytoplasmic tail, 1	CD molecules, NK cell functions, Regulation of immune response
	KIR_Activating_Subgroup_2	killer cell immunoglobulin-like receptor, two domains, short cytoplasmic tail, 1	CD molecules, NK cell functions, Regulation of immune response
	KIR_Inhibiting_Subgroup_1	killer cell immunoglobulin-like receptor, two domains, long cytoplasmic tail, 1	CD molecules, NK cell functions, Regulation of immune response
	KIR_Inhibiting_Subgroup_2	killer cell immunoglobulin-like receptor, two domains, long cytoplasmic tail, 3	CD molecules, NK cell functions, Regulation of immune response
	KIR3DL1	killer cell immunoglobulin-like receptor, three domains, long cytoplasmic tail, 1	CD molecules, NK cell functions, Regulation of immune response
	KIR3DL2	killer cell immunoglobulin-like receptor, three domains, long cytoplasmic tail, 2	CD molecules, NK cell functions, Regulation of immune response
	KIR3DL3	killer cell immunoglobulin-like receptor, three domains, long cytoplasmic tail, 3	CD molecules, NK cell functions, Regulation of immune response
	KIT	v-kit Hardy-Zuckerman 4 feline sarcoma viral oncogene homolog	Basic cell functions, Cell Type specific, CD molecules
	KLRB1	killer cell lectin-like receptor subfamily B, member 1	CD molecules, Chemokines and receptors, Inflammatory response, NK cell functions
	KLRC1	killer cell lectin-like receptor subfamily C, member 1	CD molecules, NK cell functions, Regulation of immune response
	KLRC2	killer cell lectin-like receptor subfamily C, member 2	CD molecules, NK cell functions
	KLRD1	killer cell lectin-like receptor subfamily D, member 1	Cell Type specific, NK cell functions, Regulation of immune response
	KLRF1	killer cell lectin-like receptor subfamily F, member 1	Basic cell functions, Cell Type specific, NK cell functions
	KLRG1	killer cell lectin-like receptor subfamily G, member 1	Innate immune response, NK cell functions, Regulation of immune response
	KLRK1	killer cell lectin-like receptor subfamily K, member 1	CD molecules, NK cell functions, Regulation of immune response
	LAG3	lymphocyte-activation gene 3	Adaptive immune response, CD molecules, Negative regulation of immune response, T-cell activation
	LAIR2	leukocyte-associated immunoglobulin-like receptor 2	Basic cell functions, Cell Type specific, CD molecules
	LAMP1	lysosomal-associated membrane protein 1	Autophagy induction by intracellular pathogens, CD molecules, Genes linking autophagosome to lysosome
	LAMP2	lysosomal-associated membrane protein 2	CD molecules
	LAMP3	lysosomal-associated membrane protein 3	Basic cell functions, Cell Type specific, CD molecules
	LBP	lipopolysaccharide binding protein	Innate immune response, Macrophage activation
	LCK	lymphocyte-specific protein tyrosine kinase	Regulators of T-cell activation
	LCN2	lipocalin 2	Innate immune response
	LCP1	lymphocyte cytosolic protein 1 (L-plastin)	T-cell activation
	LGALS3	lectin, galactoside-binding, soluble, 3	Innate immune response
	LIF	leukemia inhibitory factor	Basic cell functions
	LILRA1	leukocyte immunoglobulin-like receptor, subfamily A (with TM domain), member 1	CD molecules, Regulation of immune response
	LILRA4	leukocyte immunoglobulin-like receptor, subfamily A (with TM domain), member 4	CD molecules, Innate immune response
	LILRA5	leukocyte immunoglobulin-like receptor, subfamily A (with TM domain), member 5	CD molecules, Innate immune response
	LILRB1	leukocyte immunoglobulin-like receptor, subfamily B (with TM and ITIM domains), member 1	CD molecules, Regulation of immune response, T-cell proliferation
	LILRB2	leukocyte immunoglobulin-like receptor, subfamily B (with TM and ITIM domains), member 2	CD molecules, Regulation of immune response
	LILRB3	leukocyte immunoglobulin-like receptor, subfamily B (with TM and ITIM domains), member 3	CD molecules, Regulation of immune response
	LRP1	low density lipoprotein receptor-related protein 1	CD molecules
	LRRN3	leucine rich repeat neuronal 3	CD molecules
	LTA	lymphotoxin alpha (TNF superfamily, member 1)	Cell Type specific, Chronic inflammatory response to antigenic stimulus, Cytokines and receptors, Humoral immune response
	LTB	lymphotoxin beta (TNF superfamily, member 3)	Cytokines and receptors, TNF superfamily members and their receptors
	LTBR	lymphotoxin beta receptor (TNFR superfamily, member 3)	Chemokines and receptors
	LTF	lactotransferrin	Humoral immune response
	LTK	leukocyte receptor tyrosine kinase	Basic cell functions, Cell Type specific
	LY86	lymphocyte antigen 86	Innate immune response, Humoral immune response
	LY9	lymphocyte antigen 9	Adaptive immune response, CD molecules
	LY96	lymphocyte antigen 96	Innate immune response
	LYN	v-yes-1 Yamaguchi sarcoma viral related oncogene homolog	Negative regulation of immune response, Innate immune response
	MAF	v-maf musculoaponeurotic fibrosarcoma oncogene homolog (avian)	Basic cell functions, Cell Type specific, Th2 orientation
	MAGEA1	melanoma antigen family A, 1 (directs expression of antigen MZ2-E)	CT Antigen
	MAGEA12	melanoma antigen family A, 12	CT Antigen
	MAGEA3	melanoma antigen family A, 3	CT Antigen
	MAGEA4	melanoma antigen family A, 4	CT Antigen
	MAGEB2	melanoma antigen family B, 2	CT Antigen
	MAGEC1	melanoma antigen family C, 1	CT Antigen
	MAGEC2	melanoma antigen family C, 2	CT Antigen
	MAP2K1	mitogen-activated protein kinase kinase 1	Innate immune response
	MAP2K2	mitogen-activated protein kinase kinase 2	Innate immune response
	MAP2K4	mitogen-activated protein kinase kinase 4	Innate immune response
	MAP3K1	mitogen-activated protein kinase kinase kinase 1, E3 ubiquitin protein ligase	Innate immune response
	MAP3K5	mitogen-activated protein kinase kinase kinase 5	Innate immune response
	MAP3K7	mitogen-activated protein kinase kinase kinase 7	Innate immune response
	MAP4K2	mitogen-activated protein kinase kinase kinase kinase 2	Innate immune response
	MAPK1	mitogen-activated protein kinase 1	Innate immune response
	MAPK11	mitogen-activated protein kinase 11	Innate immune response
	MAPK14	mitogen-activated protein kinase 14	Innate immune response
	MAPK3	mitogen-activated protein kinase 3	Innate immune response
	MAPK8	mitogen-activated protein kinase 8	Innate immune response
	MAPKAPK2	mitogen-activated protein kinase-activated protein kinase 2	Innate immune response
	MARCO	macrophage receptor with collagenous structure	Cell Type specific, Innate immune response
	MASP1	mannan-binding lectin serine peptidase 1 (C4/C2 activating component of Ra-reactive factor)	Innate immune response
	MASP2	mannan-binding lectin serine peptidase 2	Innate immune response
	MAVS	mitochondrial antiviral signaling protein	Innate immune response
	MBL2	mannose-binding lectin (protein C) 2, soluble	Innate immune response
	MCAM	melanoma cell adhesion molecule	Adhesion, CD molecules
	MEF2C	myocyte enhancer factor 2C	Humoral immune response
	MEFV	Mediterranean fever	Innate immune response
	MERTK	c-mer proto-oncogene tyrosine kinase	Phagyocytosis signal transduction
	MFGE8	milk fat globule-EGF factor 8 protein	Receptors involved in phagocytosis
	MICA	MHC class I polypeptide-related sequence A	Immune response to tumour cell, Regulation of immune response
	MICB	MHC class I polypeptide-related sequence B	Regulation of immune response
	MIF	macrophage migration inhibitory factor (glycosylation-inhibiting factor)	Innate immune response
	MME	membrane metallo-endopeptidase	Basic cell functions, Cell Type specific, CD molecules
	MNX1	motor neuron and pancreas homeobox 1	Humoral immune response
	MPPED1	metallophosphoesterase domain containing 1	Basic cell functions, Cell Type specific
	MR1	major histocompatibility complex, class I-related	Antigen processing and presentation
	MRC1	mannose receptor, C type 1	CD molecules
	MRPS5	mitochondrial ribosomal protein S5	Housekeeping gene
	MS4A1	membrane-spanning 4-domains, subfamily A, member 1	Basic cell functions, Cell Type specific, CD molecules, Humoral immune response
	MS4A2	membrane-spanning 4-domains, subfamily A, member 2	Cell Type specific, Humoral immune response, Inflammatory response
	MSR1	macrophage scavenger receptor 1	Basic cell functions, Cell Type specific, CD molecules
	MST1R	macrophage stimulating 1 receptor (c-met-related tyrosine kinase)	CD molecules, Innate immune response
	MTMR14	myotubularin related protein 14	Housekeeping gene
	MUC1	mucin 1, cell surface associated	CD molecules
	MX1	myxovirus (influenza virus) resistance 1, interferon-inducible protein p78 (mouse)	Innate immune response
	MYD88	myeloid differentiation primary response gene (88)	Innate immune response, Toll-like receptor
	NCAM1	neural cell adhesion molecule 1	CD molecules
	NCF4	neutrophil cytosolic factor 4, 40kDa	Innate immune response
	NCR1	natural cytotoxicity triggering receptor 1	Basic cell functions, Cell Type specific, CD molecules, NK cell functions
	NEFL	neurofilament, light polypeptide	Basic cell functions, Cell Type specific
	NFATC1	nuclear factor of activated T-cells, cytoplasmic, calcineurin-dependent 1	Transcription factors, Transcriptional regulators
	NFATC2	nuclear factor of activated T-cells, cytoplasmic, calcineurin-dependent 2	Transcription factors, Transcriptional regulators
	NFATC3	nuclear factor of activated T-cells, cytoplasmic, calcineurin-dependent 3	Transcriptional regulators
	NFATC4	nuclear factor of activated T-cells, cytoplasmic, calcineurin-dependent 4	Cell Type specific, Inflammatory response
	NFKB1	nuclear factor of kappa light polypeptide gene enhancer in B-cells 1	Innate immune response
	NFKB2	nuclear factor of kappa light polypeptide gene enhancer in B-cells 2 (p49/p100)	Innate immune response
	NFKBIA	nuclear factor of kappa light polypeptide gene enhancer in B-cells inhibitor, alpha	Innate immune response
	NLRC5	NLR family, CARD domain containing 5	Innate immune response
	NLRP3	NLR family, pyrin domain containing 3	Innate immune response
	NOD1	nucleotide-binding oligomerization domain containing 1	Innate immune response
	NOD2	nucleotide-binding oligomerization domain containing 2	Innate immune response, Cytokines and receptors
	NOL7	nucleolar protein 7, 27kDa	Housekeeping gene
	NOS2A	nitric oxide synthase 2	Inflammatory response
	NOTCH1	notch 1	Transcriptional regulators
	NRP1	neuropilin 1	Basic cell functions, CD molecules
	NT5E	5'-nucleotidase, ecto (CD73)	CD molecules, Phagocytosis
	NUBP1	nucleotide binding protein 1	Housekeeping gene
	NUP107	nucleoporin 107kDa	Cell Type specific, M phase of mitotic cell cycle
	OAS3	2'-5'-oligoadenylate synthetase 3, 100kDa	Cell Type specific, Cytokines and receptors, Defense response to virus
	OSM	oncostatin M	Basic cell functions
	PASD1	PAS domain containing 1	CT Antigen
	PAX5	paired box 5	Humoral immune response
	PBK	PDZ binding kinase	CT Antigen
	PDCD1	programmed cell death 1	Adaptive immune response, Cell Type specific, CD molecules, Humoral immune response, Negative regulation of immune response
	PDCD1LG2	programmed cell death 1 ligand 2	Adaptive immune response, CD molecules
	PDGFC	platelet derived growth factor C	Basic cell functions
	PDGFRB	platelet-derived growth factor receptor, beta polypeptide	CD molecules
	PECAM1	platelet/endothelial cell adhesion molecule 1	CD molecules, Receptors involved in phagocytosis
	PIK3CD	phosphatidylinositol-4,5-bisphosphate 3-kinase, catalytic subunit delta	Adaptive immune response, Innate immune response
	PIK3CG	phosphatidylinositol-4,5-bisphosphate 3-kinase, catalytic subunit gamma	Adaptive immune response, Innate immune response
	PIN1	peptidylprolyl cis/trans isomerase, NIMA-interacting 1	Innate immune response
	PLA2G1B	phospholipase A2, group IB (pancreas)	Positive regulation of immune response
	PLA2G6	phospholipase A2, group VI (cytosolic, calcium-independent)	Basic cell functions, Cell Type specific
	PLAU	plasminogen activator, urokinase	Senescence pathway
	PLAUR	plasminogen activator, urokinase receptor	CD molecules
	PMCH	pro-melanin-concentrating hormone	Basic cell functions, Cell Type specific
	PNMA1	paraneoplastic Ma antigen 1	Inflammatory response to antigenic stimulus
	POLR2A	polymerase (RNA) II (DNA directed) polypeptide A, 220kDa	Housekeeping gene
	POU2AF1	POU class 2 associating factor 1	Humoral immune response
	POU2F2	POU class 2 homeobox 2	Humoral immune response
	PPARG	peroxisome proliferator-activated receptor gamma	Innate immune response
	PPBP	pro-platelet basic protein (chemokine (C-X-C motif) ligand 7)	Chemokines and receptors
	PPIA	peptidylprolyl isomerase A (cyclophilin A)	Housekeeping gene
	PRAME	preferentially expressed antigen in melanoma	CT Antigen
	PRF1	perforin 1 (pore forming protein)	Adaptive immune response, Cell Type specific, Cytotoxicity, Defense response to tumour cell, Defense response to virus
	PRG2	proteoglycan 2, bone marrow (natural killer cell activator, eosinophil granule major basic protein)	Cell Type specific, Defense response to bacterium
	PRKCD	protein kinase C, delta	Senescence initiators
	PRKCE	protein kinase C, epsilon	Macrophage activation
	PRM1	protamine 1	CT Antigen
	PRPF38A	PRP38 pre-mRNA processing factor 38 (yeast) domain containing A	Housekeeping gene
	PSEN1	presenilin 1	T-cell activation
	PSEN2	presenilin 2 (Alzheimer disease 4)	T-cell activation
	PSMB10	proteasome (prosome, macropain) subunit, beta type, 10	Humoral immune response
	PSMB7	proteasome (prosome, macropain) subunit, beta type, 7	Antigen processing and presentation
	PSMB8	proteasome (prosome, macropain) subunit, beta type, 8 (large multifunctional peptidase 7)	Chemokines and receptors
	PSMB9	proteasome (prosome, macropain) subunit, beta type, 9 (large multifunctional peptidase 2)	Adaptive immune response, Antigen processing and presentation
	PSMD7	proteasome (prosome, macropain) 26S subunit, non-ATPase, 7	CD molecules
	PTGDR2	prostaglandin D2 receptor 2	Basic cell functions, Cell Type specific, CD molecules
	PTGS2	prostaglandin-endoperoxide synthase 2 (prostaglandin G/H synthase and cyclooxygenase)	Acute-phase response, Cytokines and receptors
	PTPRC	protein tyrosine phosphatase, receptor type, C	B-cell proliferation, CD molecules, T-cell differentiation
	PVR	poliovirus receptor	CD molecules, Regulation of immune response
	PYCARD	PYD and CARD domain containing	Innate immune response
	RAG1	recombination activating gene 1	Adaptive immune response, B-cell differentiation
	REL	v-rel reticuloendotheliosis viral oncogene homolog (avian)	Transcription factors
	RELA	v-rel reticuloendotheliosis viral oncogene homolog A (avian)	Innate immune response
	RELB	v-rel reticuloendotheliosis viral oncogene homolog B	Transcription factors
	REPS1	RALBP1 associated Eps domain containing 1	Basic cell functions, Cell Type specific
	RIPK2	receptor-interacting serine-threonine kinase 2	Innate immune response
	ROPN1	rhophilin associated tail protein 1	CT Antigen
	RORA	RAR-related orphan receptor A	Transcription factors
	RORC	RAR-related orphan receptor C	Basic cell functions, Cell Type specific
	RPS6	ribosomal protein S6	T-cell proliferation
	RRAD	Ras-related associated with diabetes	Basic cell functions, Cell Type specific
	RUNX1	runt-related transcription factor 1	Transcription factors
	RUNX3	runt-related transcription factor 3	Transcription factors
	S100A12	S100 calcium binding protein A12	Innate immune response
	S100A7	S100 calcium binding protein A7	Innate immune response
	S100A8	S100 calcium binding protein A8	Inflammatory response
	S100B	S100 calcium binding protein B	Innate immune response
	SAA1	serum amyloid A1	Innate immune response
	SAP130	Sin3A-associated protein, 130kDa	Housekeeping gene
	SBNO2	strawberry notch homolog 2 (Drosophila)	Macrophage activation
	SDHA	succinate dehydrogenase complex, subunit A, flavoprotein (Fp)	Housekeeping gene
	SELE	selectin E	CD molecules, Regulation of inflammatory response
	SELL	selectin L	CD molecules, Regulation of immune response
	SELPLG	selectin P ligand	CD molecules
	SEMG1	semenogelin I	CT Antigen
	SERPINB2	serpin peptidase inhibitor, clade B (ovalbumin), member 2	Senescence initiators interferon related
	SERPING1	serpin peptidase inhibitor, clade G (C1 inhibitor), member 1	Innate immune response
	SF3A3	splicing factor 3a, subunit 3, 60kDa	Housekeeping gene
	SH2B2	SH2B adaptor protein 2	Regulation of immune response
	SH2D1A	SH2 domain containing 1A	Humoral immune response
	SH2D1B	SH2 domain containing 1B	Leukocyte activation
	SIGIRR	single immunoglobulin and toll-interleukin 1 receptor (TIR) domain	Innate immune response
	SIGLEC1	sialic acid binding Ig-like lectin 1, sialoadhesin	CD molecules, Phagocytosis recognition and engulfment
	SLAMF1	signaling lymphocytic activation molecule family member 1	CD molecules, Adaptive immune response
	SLAMF6	SLAM family member 6	CD molecules
	SLAMF7	SLAM family member 7	CD molecules, Innate immune response
	SLC11A1	solute carrier family 11 (proton-coupled divalent metal ion transporters), member 1	T-cell proliferation
	SMAD2	SMAD family member 2	Basic cell functions, Cell Type specific
	SMAD3	SMAD family member 3	Regulation of immune response
	SMPD3	sphingomyelin phosphodiesterase 3, neutral membrane (neutral sphingomyelinase II)	Basic cell functions, Cell Type specific
	SOCS1	suppressor of cytokine signaling 1	T-cell differentiation
	SPA17	sperm autoantigenic protein 17	CT Antigen
	SPACA3	sperm acrosome associated 3	CT Antigen
	SPANXB1	SPANX family, member B1	CT Antigen
	SPINK5	serine peptidase inhibitor, Kazal type 5	Negative regulation of immune response
	SPN	sialophorin	CD molecules, Regulation of immune response
	SPO11	SPO11 meiotic protein covalently bound to DSB homolog (S. cerevisiae)	CT Antigen
	SPP1	secreted phosphoprotein 1	Cytokines and receptors
	SSX1	synovial sarcoma, X breakpoint 1	CT Antigen
	SSX4	synovial sarcoma, X breakpoint 4	CT Antigen
	ST6GAL1	ST6 beta-galactosamide alpha-2,6-sialyltranferase 1	Humoral immune response
	STAT1	signal transducer and activator of transcription 1, 91kDa	Cytokines and receptors, Transcription factors, Transcriptional regulators
	STAT2	signal transducer and activator of transcription 2, 113kDa	Cytokines and receptors, Transcription factors, Transcriptional regulators
	STAT3	signal transducer and activator of transcription 3 (acute-phase response factor)	Cytokines and receptors, Transcription factors, Transcriptional regulators
	STAT4	signal transducer and activator of transcription 4	Adaptive immune response, Cytokines and receptors, Cell Type specific, Transcription factors, Transcriptional regulators, Th1 orientation
	STAT5B	signal transducer and activator of transcription 5B	Adaptive immune response, Cytokines and receptors, Transcription factors, Transcriptional regulators
	STAT6	signal transducer and activator of transcription 6, interleukin-4 induced	Adaptive immune response, Cytokines and receptors, Cell Type specific, Th2 orientation, Transcription factors, Transcriptional regulators
	SYCP1	synaptonemal complex protein 1	CT Antigen
	SYK	spleen tyrosine kinase	Macrophage activation, Adaptive immune response, Innate immune response
	SYT17	synaptotagmin XVII	Basic cell functions, Cell Type specific
	TAB1	TGF-beta activated kinase 1/MAP3K7 binding protein 1	Innate immune response
	TAL1	T-cell acute lymphocytic leukemia 1	Transcription factors, Adaptive immune response
	TANK	TRAF family member-associated NFKB activator	Innate immune response
	TAP1	transporter 1, ATP-binding cassette, sub-family B (MDR/TAP)	Adaptive immune response, Antigen processing and presentation
	TAP2	transporter 2, ATP-binding cassette, sub-family B (MDR/TAP)	Adaptive immune response, Antigen processing and presentation
	TAPBP	TAP binding protein (tapasin)	Adaptive immune response, Antigen processing and presentation
	TARP	TCR gamma alternate reading frame protein	Basic cell functions, Cell Type specific
	TBK1	TANK-binding kinase 1	Innate immune response
	TBP	TATA box binding protein	Housekeeping gene
	TBX21	T-box 21	Adaptive immune response, Cell Type specific, Regulation of immune response, Th1 orientation
	TCF7	transcription factor 7 (T-cell specific, HMG-box)	Transcription factors
	TFE3	transcription factor binding to IGHM enhancer 3	Humoral immune response
	TFEB	transcription factor EB	Humoral immune response
	TFRC	transferrin receptor (p90, CD71)	CD molecules
	TGFB1	transforming growth factor, beta 1	Immunosuppression, Interleukins, Negative regulation of immune response
	TGFB2	transforming growth factor, beta 2	Immunosuppression, Interleukins
	THBD	thrombomodulin	CD molecules, Leukocyte migration
	THBS1	thrombospondin 1	Cell cycle arrest, Cell Type specific, Chronic inflammatory response, Negative regulation of antigen processing
	THY1	Thy-1 cell surface antigen	CD molecules
	TICAM1	toll-like receptor adaptor molecule 1	Macrophage activation, Innate immune response
	TICAM2	toll-like receptor adaptor molecule 2	Innate immune response
	TIGIT	T cell immunoreceptor with Ig and ITIM domains	Adaptive immune response, T-cell activation
	TIRAP	toll-interleukin 1 receptor (TIR) domain containing adaptor protein	Innate immune response
	TLK2	tousled-like kinase 2	Housekeeping gene
	TLR1	toll-like receptor 1	CD molecules, Innate immune response, Microglial cell activation, Toll-like receptor
	TLR10	toll-like receptor 10	CD molecules, Innate immune response, Toll-like receptor
	TLR2	toll-like receptor 2	CD molecules, Innate immune response, Toll-like receptor
	TLR3	toll-like receptor 3	CD molecules, Innate immune response, Microglial cell activation, Toll-like receptor
	TLR4	toll-like receptor 4	CD molecules, Innate immune response, Microglial cell activation, Toll-like receptor
	TLR5	toll-like receptor 5	Innate immune response, Toll-like receptor
	TLR6	toll-like receptor 6	CD molecules, Innate immune response, Toll-like receptor
	TLR7	toll-like receptor 7	Microglial cell activation, Innate immune response, Toll-like receptor
	TLR8	toll-like receptor 8	CD molecules, Innate immune response, Toll-like receptor
	TLR9	toll-like receptor 9	CD molecules, Innate immune response, Toll-like receptor
	TMEFF2	transmembrane protein with EGF-like and two follistatin-like domains 2	CT Antigen
	TMUB2	transmembrane and ubiquitin-like domain containing 2	Housekeeping gene
	TNF	tumour necrosis factor	Humoral immune response, Interleukins, TNF superfamily members and their receptors
	TNFAIP3	tumour necrosis factor, alpha-induced protein 3	Innate immune response, TNF superfamily members and their receptors
	TNFRSF10B	tumour necrosis factor receptor superfamily, member 10b	CD molecules, TNF superfamily members and their receptors
	TNFRSF10C	tumour necrosis factor receptor superfamily, member 10c, decoy without an intracellular domain	CD molecules, TNF superfamily members and their receptors
	TNFRSF11A	tumour necrosis factor receptor superfamily, member 11a, NFKB activator	Adaptive immune response, CD molecules, TNF superfamily members and their receptors
	TNFRSF11B	tumour necrosis factor receptor superfamily, member 11b	TNF superfamily members and their receptors
	TNFRSF12A	tumour necrosis factor receptor superfamily, member 12A	CD molecules, TNF superfamily members and their receptors
	TNFRSF13B	tumour necrosis factor receptor superfamily, member 13B	CD molecules, Chemokines and receptors, TNF superfamily members and their receptors
	TNFRSF13C	tumour necrosis factor receptor superfamily, member 13C	CD molecules, Regulation of immune response, TNF superfamily members and their receptors
	TNFRSF14	tumour necrosis factor receptor superfamily, member 14	CD molecules, T-cell regulators, TNF superfamily members and their receptors
	TNFRSF17	tumour necrosis factor receptor superfamily, member 17	Basic cell functions, Cell Type specific, CD molecules, TNF superfamily members and their receptors
	TNFRSF18	tumour necrosis factor receptor superfamily, member 18	TNF superfamily members and their receptors
	TNFRSF1A	tumour necrosis factor receptor superfamily, member 1A	CD molecules, Chemokines and receptors, TNF superfamily members and their receptors
	TNFRSF1B	tumour necrosis factor receptor superfamily, member 1B	CD molecules, Chemokines and receptors, TNF superfamily members and their receptors
	TNFRSF4	tumour necrosis factor receptor superfamily, member 4	CD molecules, TNF superfamily members and their receptors
	TNFRSF8	tumour necrosis factor receptor superfamily, member 8	CD molecules, TNF superfamily members and their receptors
	TNFRSF9	tumour necrosis factor receptor superfamily, member 9	CD molecules, TNF superfamily members and their receptors
	TNFSF10	tumour necrosis factor (ligand) superfamily, member 10	CD molecules, Co-Regulators of autophagy and apoptosis/cell cycle, Cytokines and receptors, TNF superfamily members and their receptors
	TNFSF11	tumour necrosis factor (ligand) superfamily, member 11	CD molecules, Phagosome processing, TNF superfamily members and their receptors
	TNFSF12	tumour necrosis factor (ligand) superfamily, member 12	Chemokines and receptors, TNF superfamily members and their receptors
	TNFSF13	tumour necrosis factor (ligand) superfamily, member 13	CD molecules, Regulation of immune response, TNF superfamily members and their receptors
	TNFSF13B	tumour necrosis factor (ligand) superfamily, member 13b	CD molecules, Regulation of immune response, TNF superfamily members and their receptors
	TNFSF14	tumour necrosis factor (ligand) superfamily, member 14	CD molecules, Cytokines and receptors, Regulators of T-cell activation, TNF superfamily members and their receptors, T-cell regulators, T-cell proliferation
	TNFSF15	tumour necrosis factor (ligand) superfamily, member 15	Chemokines and receptors, TNF superfamily members and their receptors
	TNFSF18	tumour necrosis factor (ligand) superfamily, member 18	T-cell proliferation, TNF superfamily members and their receptors
	TNFSF4	tumour necrosis factor (ligand) superfamily, member 4	CD molecules, Chemokines and receptors, TNF superfamily members and their receptors
	TNFSF8	tumour necrosis factor (ligand) superfamily, member 8	CD molecules, Cytokines and receptors, TNF superfamily members and their receptors
	TOLLIP	toll interacting protein	Innate immune response
	TP53	tumour protein p53	T-cell proliferation
	TPSAB1	tryptase alpha/beta 1	Basic cell functions, Cell Type specific
	TPTE	transmembrane phosphatase with tensin homology	CT Antigen
	TRAF2	TNF receptor-associated factor 2	Innate immune response
	TRAF3	TNF receptor-associated factor 3	Innate immune response
	TRAF6	TNF receptor-associated factor 6, E3 ubiquitin protein ligase	Innate immune response
	TREM1	triggering receptor expressed on myeloid cells 1	CD molecules, Humoral immune response
	TREM2	triggering receptor expressed on myeloid cells 2	Humoral immune response
	TRIM39	tripartite motif containing 39	Housekeeping gene
	TTK	TTK protein kinase	CT Antigen
	TUBB	tubulin, beta class I	Housekeeping gene
	TXK	TXK tyrosine kinase	Adaptive immune response
	TXNIP	thioredoxin interacting protein	Innate immune response
	TYK2	tyrosine kinase 2	Cytokines and receptors, Defense response to virus, Innate immune response, Positive regulation of immune response
	UBC	ubiquitin C	Innate immune response
	ULBP2	UL16 binding protein 2	Regulation of immune response
	USP39	ubiquitin specific peptidase 39	Housekeeping gene
	USP9Y	ubiquitin specific peptidase 9, Y-linked	Basic cell functions, Cell Type specific
	VCAM1	vascular cell adhesion molecule 1	Adhesion, CD molecules, Regulation of immune response
	VEGFA	vascular endothelial growth factor A	Leukocyte migration, Cytokines and receptors
	VEGFC	vascular endothelial growth factor C	Response to drug
	XCL2	chemokine (C motif) ligand 2	Chemokines and receptors
	XCR1	chemokine (C motif) receptor 1	Chemokines and receptors, Inflammatory response
	YTHDF2	YTH domain family, member 2	Humoral immune response
	ZAP70	zeta-chain (TCR) associated protein kinase 70kDa	Adaptive immune response
	ZC3H14	zinc finger CCCH-type containing 14	Housekeeping gene
	ZKSCAN5	zinc finger with KRAB and SCAN domains 5	Housekeeping gene
	ZNF143	zinc finger protein 143	Housekeeping gene
	ZNF205	zinc finger protein 205	Basic cell functions, Cell Type specific
	ZNF346	zinc finger protein 346	Housekeeping gene
