# Supplementary material for: GATA6 identifies an immune-enriched phenotype linked to favorable outcomes in patients with pancreatic cancer undergoing upfront surgery
Source: Cell Rep Med. 2024 May 10;5(5):101557. doi: 10.1016/j.xcrm.2024.101557 (PMC11148804; doi:10.1016/j.xcrm.2024.101557)
Supplement: Table S10. Selected marker genes to identify immune cell types, related to the STAR Methods [file mmc11.xlsx]

## Sheet: ST10
	Table S10 Selected marker genes to identify immune cell types
	Immune cell type	Selected marker genes
	Activated CD8+ T cells	PDCD1, TIGIT
	Antigen-presenting cells	CD80, CD86
	B cells	BLK, CD19, CD22, MS4A1
	CD4+ T cells	CD4
	CD45+	PTPRC
	CD8+ T cells	CD8A, CD8B
	Conventional Dendritic cells 1	BTLA, XCR1
	Conventional Dendritic cells 2†	ITGAM, ITGAX
	Cytotoxic cells	GZMA, GZMH, KLRK1, PRF1
	Dendritic cells ††	CD1A, CD1C
	Helper 1 T cells	TBX21
	M2 Macrophages	CD163, MRC1
	Macrophages††	CD68, FCGR2A
	Mast cells††	MS4A2, TPSAB1
	Monocytes	CD14, CD33
	Plasma B cells	CD27, CD38, SLAMF7, TNFRSF17
	Regulatory T cells	FOXP3, IL2RA
	T cells	CD3D, CD3E, CD3G, CD6
	† Immune cell types for which the inclusion criteria were only met in the neoadjuvant chemoradiotherapy group
	†† Immune cell types for which the inclusion criteria were only met in the upfront surgery group
