# Supplementary material for: GATA6 identifies an immune-enriched phenotype linked to favorable outcomes in patients with pancreatic cancer undergoing upfront surgery
Source: Cell Rep Med. 2024 May 10;5(5):101557. doi: 10.1016/j.xcrm.2024.101557 (PMC11148804; doi:10.1016/j.xcrm.2024.101557)
Supplement: Table S11. GeoMx immuno-oncology protein panel (78 proteins), related to the STAR Methods [file mmc12.xlsx]

## Sheet: ST11
	Table S11 GeoMx immuno-oncology protein panel (78 proteins)
	Protein name	Full name	Annotations
	4-1BB	TNF receptor superfamily member 9	T cell Activation, T cells
	ARG1	arginase 1	M2 Macrophage, Macrophage, Myeloid, Myeloid Activation, Myeloid Suppression
	B7-H3	CD276 molecule	Checkpoint
	BAD	BCL2 associated agonist of cell death	Apoptosis, Pro-apoptosis
	Bcl-2	BCL2 apoptosis regulator	Apoptosis, tumour
	BCL6	BCL6 transcription repressor	Anti-apoptosis, Apoptosis
	BCLXL	BCL2 like 1	Anti-apoptosis, Apoptosis
	Beta-2-microglobulin	beta-2-microglobulin	Antigen Presentation, tumour
	BIM	BCL2 like 11	Apoptosis, Pro-apoptosis
	BRAF	B-Raf proto-oncogene, serine/threonine kinase	MAPK, Oncogene
	CD11c	integrin subunit alpha X	DC, Myeloid
	CD127	interleukin 7 receptor	Naive and Memory, T cells
	CD14	CD14 molecule	Inflammation, Monocyte, Myeloid
	CD163	CD163 molecule	M2 Macrophage, Macrophage, Microglia, Myeloid
	CD20	membrane spanning 4-domains A1	B cells
	CD25	interleukin 2 receptor subunit alpha	T cell Activation, T cells, Tregs
	CD27	CD27 molecule	T cell Activation, T cells
	CD3	CD3d molecule, CD3e molecule, CD3g molecule	T cells
	CD34	CD34 molecule	Hematopoietic
	CD4	CD4 molecule	Myeloid, T cells, Th cells
	CD40	CD40 molecule	Inflammation, Microglia, Myeloid, Myeloid Activation
	CD44	CD44 molecule (Indian blood group)	T cell Activation
	CD45	protein tyrosine phosphatase receptor type C	Inflammation, Microglia, Total Immune
	CD45RO	protein tyrosine phosphatase receptor type C	Memory, T cells
	CD56	neural cell adhesion molecule 1	NK cells
	CD66b	CEA cell adhesion molecule 8	Myeloid, Neutrophil
	CD68	CD68 molecule	M2 Macrophage, Macrophage, Microglia, Myeloid
	CD8	CD8a molecule	CD8 T cells, T cells
	CD80	CD80 molecule	Myeloid, Myeloid Activation
	CD95/Fas	Fas cell surface death receptor	Apoptosis, Pro-apoptosis
	Cleaved Caspase 9	caspase 9	Apoptosis, Caspase
	CTLA4	cytotoxic T-lymphocyte associated protein 4	Checkpoint, T cell Activation, T cells, Th cells
	EGFR	epidermal growth factor receptor	Growth Factor Signaling, MAPK, Oncogene, Receptor Tyrosine Kinase
	EpCAM	epithelial cell adhesion molecule	Epithelial, tumour
	ER-alpha	estrogen receptor 1	Antigen, Hormone Receptor
	FAP-alpha	fibroblast activation protein alpha	Fibroblasts, Stroma
	Fibronectin	fibronectin 1	Fibroblasts, Stroma
	FOXP3	forkhead box P3	T cells, Th cells, Tregs
	GAPDH	glyceraldehyde-3-phosphate dehydrogenase
	GITR	TNF receptor superfamily member 18	T cell Activation, T cells
	GZMA	granzyme A	Cytotoxicity
	GZMB	granzyme B	Cytotoxicity, T cell Activation
	Her2	erb-b2 receptor tyrosine kinase 2	Antigen, Oncogene
	Histone H3	H3 clustered histone 1	Housekeeping protein
	HLA-DR	major histocompatibility complex, class II, DR alpha	Antigen Presentation, MHC2, Microglia
	ICOS	inducible T cell costimulator	T cell Activation
	IDO1	indoleamine 2,3-dioxygenase 1	Myeloid, Myeloid Suppression
	Ki-67	marker of proliferation Ki-67	Proliferation
	LAG3	lymphocyte activating 3	Checkpoint, T cell Activation, T cells
	MART1	melan-A	Antigen, CT Antigen, Melanoma, tumour
	Ms IgG1		Negative control protein
	Ms IgG1A		Negative control protein
	Neurofibromin	neurofibromin 1	tumour Suppressor
	NY-ESO-1	cancer/testis antigen 1B	Antigen, CT Antigen
	OX40L	TNF superfamily member 4	Myeloid Activation, T cell Activation
	p44/42 MAPK ERK1/2	mitogen-activated protein kinase 3, mitogen-activated protein kinase 1
	p53	tumour protein p53	DNA Damage, tumour Suppressor
	pan-RAS	HRas proto-oncogene, GTPase, KRAS proto-oncogene, GTPase, NRAS proto-oncogene, GTPase	MAPK, Oncogene
	PanCk	keratin 14, keratin 1, keratin 6B, keratin 16, keratin 2, keratin 6A, keratin 10, keratin 3, keratin 19, keratin 5, keratin 8	Epithelial, tumour
	PARP	poly(ADP-ribose) polymerase 1	DNA Damage
	PD-1	programmed cell death 1	Checkpoint, T cell Activation, T cells
	PD-L1	CD274 molecule	Checkpoint, Myeloid Activation
	PD-L2	programmed cell death 1 ligand 2	Checkpoint
	Phospho-c-RAF (S338)	Raf-1 proto-oncogene, serine/threonine kinase	MAPK, Oncogene
	Phospho-JNK (T183/Y185)	mitogen-activated protein kinase 8	MAPK
	Phospho-MEK1 (S217/S221)	mitogen-activated protein kinase kinase 1	MAPK, Oncogene
	Phospho-p38 MAPK (T180/Y182)	mitogen-activated protein kinase 14	MAPK
	Phospho-p44/42 MAPK ERK1/2 (T202/Y204)	mitogen-activated protein kinase 3, mitogen-activated protein kinase 1	MAPK, Oncogene
	Phospho-p90 RSK (T359/S363)	ribosomal protein S6 kinase A1
	PR	progesterone receptor	Antigen, Hormone Receptor
	PTEN	phosphatase and tensin homolog	Antigen, tumour Suppressor
	Rb IgG		Negative control protein
	S100B	S100 calcium binding protein B	Antigen, Astrocyte, Inflammation, Melanoma, tumour
	S6	ribosomal protein S6	Housekeeping protein
	SMA	actin alpha 2, smooth muscle	Stroma
	STING	stimulator of interferon response cGAMP interactor 1	Interferon
	Tim-3	hepatitis A virus cellular receptor 2	Checkpoint, T cell Activation, T cells
	VISTA	V-set immunoregulatory receptor	Checkpoint, Macrophage, Myeloid, Myeloid Activation
